# Supplementary material for: Identification of Phytophthora cinnamomi CRN effectors and their roles in manipulating cell death during Persea americana infection
Source: BMC Genomics. 2024 May 2;25:435. doi: 10.1186/s12864-024-10358-3 (PMC11064341; doi:10.1186/s12864-024-10358-3)
Supplement: Supplementary file 3 — Supplementary Material 3 [file 12864_2024_10358_MOESM3_ESM.xlsx]

## Sheet: Sheet1
Supplementary Table 10: Nucleotide and amino acid sequences of PcinCRNs alleles in Phytophthora cinnamomi isolates 129 and 308. All PcinCRN alleles found through Sanger Sequencing from Supplementary Table 8 were confirmed through PCR amplification of Phytophthora cinnamomi gDNA, cloning and Sanger Sequencing from two other P. cinnamomi isolates (Pcin_isolate129 and Pcin_isolate308). The allele se…
P.cinnamomi isolate	CRN allele ID	Nucleotide Sequence	Amino Acid Sequence
Pcin_isolate129	PcinCRN95_1	ATGGTGAAGCTCTTCTGTGCGATCGTTGGCGAGGCGGGCAGCTCGTTCTCGGTGCGAGTGGACGAGACCGACTCGGTGGATGACTTGAAGAAGGCGATCAAGGCTGAGAAGATGTACCAGTTTCCTGCCGATGAGCTGCAGCTCTTCCTGGCGAAGACGGAGGGTGGAGCGTGGCTGAAGTCGAAGGATCTGCTCCGgatgcGGAAGGGGGAGATCCCCGATGAAGTTGAGAGTCGCTACATGAAGGAGGAATTGGACGATCCGACGGACAAGATCTGCGCGAAGTTTCCCAGCACAATCCCTGACGGAaCGATTCACGTGCTGGTGTTGGTTCCGCGTAAAAGTCAACTGGAATGGCAGTCAACTCAACTGCgACCTCACATCTACGACCCAAACTCG…	MVKLFCAIVGEAGSSFSVRVDETDSVDDLKKAIKAEKMYQFPADELQLFLAKTEGGAWLKSKDLLRMRKGEIPDEVESRYMKEELDDPTDKICAKFPSTIPDGTIHVLVLVPRKSQLEWQSTQLRPHIYDPNSKYFLLEKEVMDDSGLPPSRVTLYCRPAFHMQIEFLRERVLREGRLGWILGPPGTGKSTTAMAFALTVDRREWVVTWIHVDTHLKWRCVRLVGGERQTRVVDITELKDVLEFGGDTKHHLVLVDGWTAAESFTNLSVMCSEWFLQKDAVMARRLAFICSAAARGKISDNVDLLTGAMECQVWSWTLDEYLDSTTDGEFFTEVSPNLDATVGDESAMVRTKYYYAGGSCRYMFCFNTEQVMEKLNRAVDSLNDVAIVATTGQRSSLSV…
	PcinCRN95_2	ATGGTGAAGCTCTTCTGTGCGATCGTTGGCGAGGCGGGCAGCTCGTTCTCGGTGCGAGTGGACGAAACTGACTCGGTGGATGACTTGAAGAAGGCGATCAAGGCTGAGAAGATGTACCAGTTTCCTGCCGATGAGCTGCAGCTCTTCCTGGCGAAGACGGAGGGTGGAGCGTGGCTGAAGTCGAAGGATCTGCTCCGGATGCGGAAGGGGGAGATCCCCGATGAAGTTGAGAGTCGCTACATGAAGGAGGAATTGGACGATCCGACGGACAAGATCTGCGCGAAGTTTCCCAGCACAATCCCTGACGGAACGATTCACGTGCTGGTGTTGGTTCCGCGTAAAAGTCAACTGGAATGGCAGTCAACTCAACTGCGACCTCACATCTACGACCCAAACTCG…	MVKLFCAIVGEAGSSFSVRVDETDSVDDLKKAIKAEKMYQFPADELQLFLAKTEGGAWLKSKDLLRMRKGEIPDEVESRYMKEELDDPTDKICAKFPSTIPDGTIHVLVLVPRKSQLEWQSTQLRPHIYDPNSKYFLLEKEVMDDSGLPPSRVTLYCRPAFHMQIEFLRERVLREGRLGWILGPPGTGKSTTAMAFALTVDRREWVVTWIHVGTHLKWRCVRLVGGERQTRVVDITELKDVLEFGGDTKHHLVLVDGWTAAESFTNLSVICSEWFLQKDAVMARRLAFICSVAARGKISDNVDLLTGAMECQVWSWTLDEYLDSTTDGEFFTEVSPNLDATVGDESAMVRTKYYYAGGSCRYMFCFNTEQVMEKLNRAVDSLNDVAIVATTGQHSSLSV…
	PcinCRN53_1	ATGGAGCAGCTGCCGCCAGGTCCGAAGCAACCGCCTGCAACTTGCATCGCGTGCGGAGCAGACCGCGGCGGAGGACAAGACGTGCCCCAAGTGCGGCAAAGTGACCCAGAGTCGTCTGGCGCTGCGCCTCCACCTGAATCGCGTGTATCCGTGCGACGCGGAGAACTCGGCAGCTTCCAGACCTGCCGCAAGTGCGGCCGCAAGTTCACCACGGCGGCCAGTCTCAGCCTGCACCTGCTGAAGGCCACTCCGTGCGACGCACCGGAGGCGGCGCGCAGCGGCGCGTTCAAGTGCGAGAACTTCTCGGAGAAGTGCAACGAGGTGTTTGCCTCGGCGAGGAGTCTTTTCGCGCACCACAGCCGCGTTTACGCGTGCGACGACCCGACTCGCAAGAGGTGC…	MEQLPPGPKQPPATCIACGADRGGGQDVPQVRQSDPESSGAAPPPESRVSVRRGELGSFQTCRKCGRKFTTAASLSLHLLKATPCDAPEAARSGAFKCENFSEKCNEVFASARSLFAHHSRVYACDDPTRKRCAIVGQVGSSFDVEIDDGAKVSKLKKAIKGEKPNDFKDIDADKLHLFLAKTEGGAWVTEADVKNGVKGADESNALDSAGAPLKLVGLSGTDVQFTPTIEDVKAKRTPVHVLVVVPKQDGTSNEMSAATTPLTVEQVEMSMNKVLRERDEKASAYSISDLNTAMEERIVEKMRLTENIPDVKEPVNTSIAGYSWIPKIAESEESQRAGYMAYLQQHLKTLTDRGDFLLDDIAGDKSVLNIVDPRLPFAMKGTADV
	PcinCRN53_2	ATGGAGCAGCTGCCGCCAGGTCCGAAGCAACCGCCTGCAACTTGCATCGCGTGCGGAGCAGACCGCGGCGGAGGACAAGACGTGCCCCAAGTGCGGCAAAGTGACGCAGAGTCGTCTGGCGCTGCGCCTCCACCTGAATCGCGTGTATCCGTGTGACGCGGAGAACTCGGCAGCTTCCACACCTGCCGCAAGTTCACCACGGCGGCCAGTCTCAGCCTGCACCTGCTGAAGGTCACTCCGTGCGACGCACCGGAGGCGACGCGCAGCGGCGCGTTCAAGTACGAGAACTTCTCGGAGAAGTGCAACGAGGTGTTTGCCTCGGCGAGGAGTCTTTTCGCGCACCACAGCCGCGTTTACGCGTGCGACGACCCGACTCGCAAGAGGTGCGCGATTGTGGGT…	MEQLPPGPKQPPATCIACGADRGGGQDVPQVRQSDAESSGAAPPPESRVSV*RGELGSFHTCRKFTTAASLSLHLLKVTPCDAPEATRSGAFKYENFSEKCNEVFASARSLFAHHSRVYACDDPTRKRCAIVGQVGSSFDVEIDDGAKVSKLKKAIKGEKPNDFKDIDADKLHLFLAKTEGGAWVTEADVKNGVKGADESNALDSAGAPLKLVGLSGTDVQFTPTIEDVKAKRTPVHVLVVVPKQDGTSNEMSAATTPLTVEQVEMSMNKVLRERDEKASAYSISDLNTAMEERIVEKMRLTENIPDVKEPVNTSIAGYSWIPKIAESEESQRAGYMAYLQQHLKTLTDRGDFLLDDIAGDKSVLNIVDPRLPFAMKGTADV
	PcinCRN73_1	ATGGTGAAGCTCTTCTGTGCgATcGTTGGCGTGGCGGGAAGCGCGTTCCCTGTGGACATCGACGCGGCCCAGACGGTAGGAGACTTGAAGAAGATGATCAAGAGAGACAAGCGGAACAGGTTGGAAAAAGTCGACGCCGACGATCTGCAGCTCTTCCTGGCGAAGACGGAGGGCGGCGAGTGGCTGGCAGACGACGACCAAGCTGCGCTGGGTCTGGAGGACGGAAAGGTTCATGAGGACATTCAAGCGTGGATCGATGGGGAGAAGATGAAGGCGACGAAGACTTTGCAGCACTGGTTGTTCGAGAAGAACAAAATGCCTCAACCATCAACGGACCAGATTCACGTGCTGGCGGTGGTTCCGGAGGGGGCTGGATCGCAAGCTGGTGTGACTGCTTCA…	MVKLFCAIVGVAGSAFPVDIDAAQTVGDLKKMIKRDKRNRLEKVDADDLQLFLAKTEGGEWLADDDQAALGLEDGKVHEDIQAWIDGEKMKATKTLQHWLFEKNKMPQPSTDQIHVLAVVPEGAGSQAGVTASIEELGEIVETRVNKVFEDRDKKRSVYSLSDLHTEHRDKMAKKMRLADDYITFVEPSPSPNTRILPYTWLDVPEGADNQRAEYMTYLKTHLKTVLEEKDLSLLDVAKNQTVLSITDPRLPFGMRGTTDVLLVDRRSIQHREPLAGVRMVVELKKKWSSTINPKLLENWYLPV
	PcinCRN73_2	N/A	N/A
	PcinCRN75_1	ATGGTGCTGCTGTCGTTGCAGTGCGCGATTGTGGGTCAGGTGGGAAGTTCGTTCGACGTGGAGATCGATGATGGTGCGAAGGTGAGCAAGTTGAAGAAGGCGATCGCGGAGGATCAGAAGTATGACTTCNCAGCAAGCAAGCTGCAGCTCTTCCTGGCGAAGACGGAGGGCGGCGAGTGGCTGGCAGACGACGACCAAGCTGCGCTGGGTCTGGAGGACGGAAAGGTTCATGAGGACATTCAAGCGTGGATCGATGGGGAGAAGATGAAGGCGACGAAGACTTTGCAGCACTGGTTGTTCGAGAAGAACAAAATGCCTCAACCATCAACGGACCANATTCACGTGCTGGNGGTGGTTCCGGAGGGGGCTGGATCGCAAGCTGGTGTGACTGCTTCAATC…	MVLLSLQCAIVGQVGSSFDVEIDDGAKVSKLKKAIAEDQKYDFAASKLQLFLAKTEGGEWLADDDQAALGLEDGKVHEDIQAWIDGEKMKATKTLQHWLFEKNKMPQPSTDQIHVLAVVPEGAGSQAGVTASIEELGEIVETRVNKVFEDRDKKRSVYSLSDLHTEHRDKMAKKMRLADDYITFVEPSPSPNTRILPYTWLDVPEGADNQRAEYMTYLKTHLKTVLEEKDLSLLDVAKNQTVLSITDPRLPFGMRGTTDVLLVDRRSIQHREPLAGVRMVVELKKKVEQHHKPQAFGELVSASLKAP
	PcinCRN75_2	ATGGTGCTGCTGTCATTGCAGTGCGCGATTGTGGGTCAGGTGGGAAGTTCGTTCGACGTGGAGATCGATGATGGTGCGAAGGTGAGCAAGTTGAAGAAGGCGATCGCGGAGGATCAGAAGTATGACTTCGCAGCAAGCAAGCTGCAGCTCTTCCTGGCGAAGACGGAGGGCGGCGCGTGGCTCGAGTCCGACTCAGAAGATGTGAAGAAGCTGAAGAAGGGCGAGAAGACTGTTGCAGTTGAGGCTTTAACAAGCGAAGAGAAGGATCTGCAGGGGGAATCTGGCCTGCAGAAAGTGTTGACGGGTATGCCGAAGCCATCCACGGACCAAATTCACGTGCTGGTGGTGGTTCCGGAGGGGGCTGGATCGCAAGCTGGTGTGACTGCTTCAATCGAAGAG…	MVLLSLQCAIVGQVGSSFDVEIDDGAKVSKLKKAIAEDQKYDFAASKLQLFLAKTEGGAWLESDSEDVKKLKKGEKTVAVEALTSEEKDLQGESGLQKVLTGMPKPSTDQIHVLVVVPEGAGSQAGVTASIEELGEIVETRVNKVFEDRDKKRSVYSLSDLHTEHRDKMAKKMRLADDYITFVEPSPSPNTRILPYTWLDVPEGADNQRAEYMTYLKTHLKTVLEEKDLSLLDVAKNQTVLSITDPRLPFGMRGTTDVLLVDRRSIQHREPLAGVRMVVELKKKVEQHHKPQAFGELVSASLKAP
Pcin_isolate308	PcinCRN95_1	ATGGTGAAGCTCTTCTGTGCGATCGTTGGCGAGGCGGGCAGCTCGTTCTCGGTGCGAGTGGACGAGACCGACTCGGTGGATGACTTGAAGAAGGCGATCAAGGCTGAGAAGATGTACCAGTTTCCTGCCGATGAGCTGCAGCTCTTCCTGGCGAAGACGGAGGGTGGAGCGTGGCTGAAGTCGAAGGATCTGCTCCGGATGCGGAAGGGGGAGATCCCCGATGAAGTTGAGAGTCGCTACATGAAGGAGGAATTGGACGATCCGACGGACAAGATCTGCGCGAAGTTTCCCAGCACAATCCCTGACGGAACGATTCACGTGCTGGTGTTGGTTCCGCGTAAAAGTCAACTGGAATGGCAGTCAACTCAACTGCGACCTCACATCTACGACCCAAACTCG…	MVKLFCAIVGEAGSSFSVRVDETDSVDDLKKAIKAEKMYQFPADELQLFLAKTEGGAWLKSKDLLRMRKGEIPDEVESRYMKEELDDPTDKICAKFPSTIPDGTIHVLVLVPRKSQLEWQSTQLRPHIYDPNSKYFLLEKEVMDDSGLPPSRVTLYCRPAFHMQIEFLRERVLREGRLGWILGPPGTGKSTTAMAFALTVDRREWVVTWIHVDTHLKWRCVRLVGGERQTRVVDITELKDVLEFGGDTKHHLVLVDGWTAAESFTNLSVMCSEWFLQKDAVMARRLAFICSAAARGKISDNVDLLTGAMECQVWSWTLDEYLDSTTDGEFFTEVSPNLDATVGDESAMVRTKYYYAGGSCRYMFCFNTEQVMEKLNRAVDSLNDVAIVATTGQRSSLSV…
	PcinCRN95_2	ATGGTGAAGCTCTTCTGTGCGATCGTTGGCGAGGCGGGCAGCTCGTTCTCGGTGCGAGTGGACGAAACTGACTCGGTGGATGACTTGAAGAAGGCGATCAAGGCTGAGAAGATGTACCAGTTTCCTGCCGATGAGCTGCAGCTCTTCCTGGCGAAGACGGAGGGTGGAGCGTGGCTGAAGTCGAAGGATCTGCTCCGGATGCGGAAGGGGGAGATCCCCGATGAAGTTGAGAGTCGCTACATGAAGGAGGAATTGGACGATCCGACGGACAAGATCTGCGCGAAGTTTCCCAGCACAATCCCTGACGGAACGATTCACGTGCTGGTGTTGGTTCCGCGTAAAAGTCAACTGGAATGGCAGTCAACTCAACTGCGACCTCACATCTACGACCCAAACTCG…	MVKLFCAIVGEAGSSFSVRVDETDSVDDLKKAIKAEKMYQFPADELQLFLAKTEGGAWLKSKDLLRMRKGEIPDEVESRYMKEELDDPTDKICAKFPSTIPDGTIHVLVLVPRKSQLEWQSTQLRPHIYDPNSKYFLLEKEVMDDSGLPPSRVTLYCRPAFHMQIEFLRERVLREGRLGWILGPPGTGKSTTAMAFALTVDRREWVVTWIHVGTHLKWRCVRLVGGERQTRVVDITELKDVLEFGGDTKHHLVLVDGWTAAESFTNLSVICSEWFLQKDAVMARRLAFICSVAARGKISDNVDLLTGAMECQVWSWTLDEYLDSTTDGEFFTEVSPNLDATVGDESAMVRTKYYYAGGSCRYMFCFNTEQVMEKLNRAVDSLNDVAIVATTGQHSSLSV…
	PcinCRN53_1	ATGGAGCAGCTGCCGCCAGGTCCGAAGCAACCGCCTGCAACTTGCATCGCGTGCGGAGCAGACCGCGGCGGAGGACAAGACGTGCCCCAAGTGCGGCAAAGTGACCCAGAGTCGTCTGGCGCTGCGCCTCCACCTGAATCGCGTGTATCCGTGCGACGCGGAGAACTCGGCAGCTTCCAGACCTGCCGCAAGTGCGGCCGCAAGTTCACCACGGCGGCCAGTCTCAGCCTGCACCTGCTGAAGGCCACTCCGTGCGACGCACCGGAGGCGGCGCGCAGCGGCGCGTTCAAGTGCGAGAACTTCTCGGAGAAGTGCAACGAGGTGTTTGCCTCGGCGAGGAGTCTTTTCGCGCACCACAGCCGCGTTTACGCGTGCGACGACCCGACTCGCAAGAGGTGC…	MEQLPPGPKQPPATCIACGADRGGGQDVPQVRQSDPESSGAAPPPESRVSVRRGELGSFQTCRKCGRKFTTAASLSLHLLKATPCDAPEAARSGAFKCENFSEKCNEVFASARSLFAHHSRVYACDDPTRKRCAIVGQVGSSFDVEIDDGAKVSKLKKAIKGEKPNDFKDIDADKLHLFLAKTEGGAWVTEADVKNGVKGADESNALDSAGAPLKLVGLSGTDVQFTPTIEDVKAKRTPVHVLVVVPKQDGTSNEMSAATTPLTVEQVEMSMNKVLRERDEKASAYSISDLNTAMEERIVEKMRLTENIPDVKEPVNTSIAGYSWIPKIAESEESQRAGYMAYLQQHLKTLTDRGDFLLDDIAGDKSVLNIVDPRLPFAMKGTADV
	PcinCRN53_2	ATGGAGCAGCTGCCGCCAGGTCCGAAGCAACCGCCTGCAACTTGCATCGCGTGCGGAGCAGACCGCGGCGGAGGACAAGACGTGCCCCAAGTGCGGCAAAGTGACGCAGAGTCGTCTGGCGCTGCGCCTCCACCTGAATCGCGTGTATCCGTGTGACGCGGAGAACTCGGCAGCTTCCACACCTGCCGCAAGTTCACCACGGCGGCCAGTCTCAGCCTGCACCTGCTGAAGGTCACTCCGTGCGACGCACCGGAGGCGACGCGCAGCGGCGCGTTCAAGTACGAGAACTTCTCGGAGAAGTGCAACGAGGTGTTTGCCTCGGCGAGGAGTCTTTTCGCGCACCACAGCCGCGTTTACGCGTGCGACGACCCGACTCGCAAGAGGTGCGCGATTGTGGGT…	MEQLPPGPKQPPATCIACGADRGGGQDVPQVRQSDAESSGAAPPPESRVSV*RGELGSFHTCRKFTTAASLSLHLLKVTPCDAPEATRSGAFKYENFSEKCNEVFASARSLFAHHSRVYACDDPTRKRCAIVGQVGSSFDVEIDDGAKVSKLKKAIKGEKPNDFKDIDADKLHLFLAKTEGGAWVTEADVKNGVKGADESNALDSAGAPLKLVGLSGTDVQFTPTIEDVKAKRTPVHVLVVVPKQDGTSNEMSAATTPLTVEQVEMSMNKVLRERDEKASAYSISDLNTAMEERIVEKMRLTENIPDVKEPVNTSIAGYSWIPKIAESEESQRAGYMAYLQQHLKTLTDRGDFLLDDIAGDKSVLNIVDPRLPFAMKGTADV
	PcinCRN73_1	N/A	N/A
	PcinCRN73_2	ATGGTGAAGCTCTTCTGTGCGATCGTTGGCGTGGCGGGAAGCGCGTTCCCTGTGGACATCGACGCGGCCCAGACGGTAGGAGACTTGAAGAAGGCGATCGCGGAGGATCAGAAGTATGACTTCGCAGCAAGCAAGCTGCAGCTCTTCCTGGCGAAGACGGAGGGCGGCGAGTGGCTGGCAGACGACGACCAAGCTGCGCTGGGTCTGGAGGACGGAAAGGTTCATGAGGACATTCAAGCGTGGATCGATGGGGAGAAGATGAAGGCGACGAAGACTTTGCAGCACTGGTTGTTCGAGAAGAACAAAATGCCTCAACCATCAACGGACCAGATTCACGTGCTGGCGGTGGTTCCGGAGGGGGCTGGATCGCAAGCTGGTGTGACTGCTTCAATCGAAGAG…	MVKLFCAIVGVAGSAFPVDIDAAQTVGDLKKAIAEDQKYDFAASKLQLFLAKTEGGEWLADDDQAALGLEDGKVHEDIQAWIDGEKMKATKTLQHWLFEKNKMPQPSTDQIHVLAVVPEGAGSQAGVTASIEELGEIVETRVNKVFEDRDKKRSVYSLSDLHTEHRDKMAKKMRLADDYITFVEPSPSPNTRILPYTWLDVPEGADNQRAEYMTYLKTHLKTVLEEKDLSLLDVAKNQTVLSITDPRLPFGMRGTTDVLLVDRRSIQHREPLAGVRMVVELKKKWSSTINPKLLENWYLPV
	PcinCRN75_1	ATGGTGCTGCTGTCGTTGCAGTGCGCGATTGTGGGTCAGGTGGGAAGTTCGTTCGACGTGGAGATCGATGATGGTGCGAAGGTGAGCAAGTTGAAGAAGGCGATCGCGGAGGATCAGAAGTATGACTTCGCAGCAAGCAAGCTGCAGCTCTTCCTGGCGAAGACGGAGGGCGGCGAGTGGCTGGCAGACGACGACCAAGCTGCGCTGGGTCTGGAGGACGGAAAGGTTCATGAGGACATTCAAGCGTGGATCGATGGGGAGAAGATGAAGGCGACGAAGACTTTGCAGCACTGGTTGTTCGAGAAGAACAAAATGCCTCAACCATCAACGGACCAGATTCACGTGCTGGCGGTGGTTCCGGAGGGGGCTGGATCGCAAGCTGGTGTGACTGCTTCAATC…	MVLLSLQCAIVGQVGSSFDVEIDDGAKVSKLKKAIAEDQKYDFAASKLQLFLAKTEGGEWLADDDQAALGLEDGKVHEDIQAWIDGEKMKATKTLQHWLFEKNKMPQPSTDQIHVLAVVPEGAGSQAGVTASIEELGEIVETRVNKVFEDRDKKRSVYSLSDLHTEHRDKMAKKMRLADDYITFVEPSPSPNTRILPYTWLDVPEGADNQRAEYMTYLKTHLKTVLEEKDLSLLDVAKNQTVLSITDPRLPFGMRGTTDVLLVDRRSIQHREPLAGVRMVVELKKKVEQHHKPQAFGELVSASLKAP
	PcinCRN75_2	ATGGTGCTGCTGTCGTTGCAGTGCGCGATTGTGGGTCAGGTGGGAAGTTCGTTCGACGTGGAGATCGATGATGGTGCGAAGGTGAGCAAGTTGAAGAAGGCGATCGCGGAGGATCAGAAGTATGACTTCGCAGCAAGCAAGCTGCAGCTCTTCCTGGCGAAGACGGAGGGCGGCGCGTGGCTCGAGTCCGACTCAGAAGATGTGAAGAAGCTGAAGAAGGGCGAGAAGACTGTTGCAGTTGAGGCTTTAACAAGCGAAGAGAAGGATCTGCAGGGGGAATCTGGCCTGCAGAAAGTGTTGACGGGTATGCCGAAGCCATCCACGGACCAAATTCACGTGCTGGTGGTGGTTCCGGAGGGGGCTGGATCGCAAGCTGGTGTGACTGCTTCAATCGAAGAG…	MVLLSLQCAIVGQVGSSFDVEIDDGAKVSKLKKAIAEDQKYDFAASKLQLFLAKTEGGAWLESDSEDVKKLKKGEKTVAVEALTSEEKDLQGESGLQKVLTGMPKPSTDQIHVLVVVPEGAGSQAGVTASIEELGEIVETRVNKVFEDRDKKRSVYSLSDLHTEHRDKMAKKMRLADDYITFVEPSPSPNTRILPYTWLDVPEGADNQRAEYMTYLKTHLKTVLEEKDLSLLDVAKNQTVLSITDPRLPFGMRGTTDVLLVDRRSIQHREPLAGVRMVVELKKKVEQHHKPQAFGELVSASLKAP
