# Supplementary material for: Identification of Phytophthora cinnamomi CRN effectors and their roles in manipulating cell death during Persea americana infection
Source: BMC Genomics. 2024 May 2;25:435. doi: 10.1186/s12864-024-10358-3 (PMC11064341; doi:10.1186/s12864-024-10358-3)
Supplement: Supplementary file 6 — Supplementary Material 6 [file 12864_2024_10358_MOESM6_ESM.xlsx]

## Sheet: Sheet1
Supplementary Table 1. List of putative Phytophthora cinnamomi crinkling and necrosis (PcinCRN) generated from the Phytophthora cinnamomi GKB4 genome. A list of 46 putative PcinCRN effector proteins were generated from the Phytophthora cinnamomi GKB4 transcriptome using a Hidden Markov model (HMM) profile. The E-values, sequence bit score and bias for all 46 putative are indicated. Putative PcinC…
Sequence ID	RNA-seq ID	E-value	Sequence bit score	Bias
PcinCRN79	jg1479	7.0e-68	229.5	0.7
PcinCRN50	jg17251.t1	3.7e-64	217.3	0.1
PcinCRN51	jg17251.t2	1.4e-62	212.1	0.1
PcinCRN77	jg1477	5.7e-61	206.8	0.5
PcinCRN73	jg1473	1.8e-60	205.2	0.6
PcinCRN75	jg1475	6.4e-57	193.5	1.1
PcinCRN87	jg6287	4.1e-53	181.1	2.5
PcinCRN53	jg9753	4.5e-52	177.7	1.0
PcinCRN11	jg7211	1.6e-43	149.7	0.0
PcinCRN30	jg2030	2.0e-43	149.3	0.0
PcinCRN52	jg9952.t1	4.4e-43	148.2	0.0
jg9952.t2	N/A	9.9e-43	147.1	0.1
PcinCRN95	jg11952	8.5e-40	137.5	0.0
PcinCRN25	jg17252	1.4e-38	133.4	0.0
PcinCRN90	jg4690	1.9e-37	129.8	1.5
PcinCRN35	jg10035	2.6e-36	126.0	0.0
PcinCRN56	jg16256	4.2e-34	118.8	3.1
jg4983.t1	N/A	2.2e-29	103.4	2.1
PcinCRN57	jg16557	8.9e-29	101.4	0.1
PcinCRNpartial1	jg1442	2.1e-28	100.2	0.0
PcinCRN29	jg7029	9.9e-28	97.9	2.0
PcinCRN33	jg9733	5.9e-27	95.4	1.9
jg14422.t1	N/A	2.4e-26	93.4	0.2
PcinCRN31	jg12314	2.4e-26	93.4	0.8
PcinCRN81	jg6781	7.5e-25	88.5	0.2
jg8505.t1	N/A	1.8e-21	77.5	0.1
PcinCRN47	jg1447	6.2e-21	75.7	0.1
PcinCRN83	jg1833	5.2e-20	72.6	0.8
PcinCRN74	jg12974	3.6e-19	69.9	0.0
jg14560.t1	N/A	4.5e-15	56.5	0.0
jg7432.t2	N/A	1.7e-14	54.6	3.4
jg7432.t1	N/A	2.1e-14	54.3	3.4
PcinCRN86	jg16686	1.1e-12	48.6	0.0
jg8953.t1	N/A	1.4e-11	45.1	0.0
jg16316.t1	N/A	3.2e-11	43.9	0.0
jg5203.t1	N/A	1.9e-10	41.4	0.1
jg17230.t1	N/A	1.6e-09	38.3	0.0
jg14294.t1	N/A	4.8e-09	36.7	0.0
jg13126.t1	N/A	5.8e-07	29.9	1.9
jg2719.t1	N/A	1.6e-06	28.5	0.2
jg2083.t1	N/A	9.1e-06	26.0	0.0
jg14293.t1	N/A	5.7e-05	23.4	0.0
jg9519.t1	N/A	*0.00013	22.2	0.0
jg8578.t1	N/A	*0.00017	21.8	0.1
jg11278.t1	N/A	*0.01	16.0	0.0
jg14023.t1	N/A	*0.015	15.5	0.0
* the E-value is >10-3 and therefore are not considered as significant hits
