# Supplementary material for: Identification of Phytophthora cinnamomi CRN effectors and their roles in manipulating cell death during Persea americana infection
Source: BMC Genomics. 2024 May 2;25:435. doi: 10.1186/s12864-024-10358-3 (PMC11064341; doi:10.1186/s12864-024-10358-3)
Supplement: Supplementary file 7 — Supplementary Material 7 [file 12864_2024_10358_MOESM7_ESM.xlsx]

## Sheet: 3A
		Supplementary Table 3A: Table summarizing the Phytophthora cinnamomi crinkling and necrosis (PcinCRN) effector architecture of all PcinCRNs generated in the current study and in previous studies conducted by (Hardham and Blackman. 2018) and (Engelbrecht et al. 2021). A PcinCRN was validated as a ‘true’ Phytophthora CRN if the sequence contains both the LXLFLAK and HVLVXXP motifs and did not conta…
		Sequence	Amino acid length	Signal peptide	TMH	LXLFLAK motif	HVLVXXP motif	Classification	Reference
		PcinCRN79	427	Yes	No	Yes	Yes	Full length CRN	Current study and (Engelbrecht et al. 2021)
		PcinCRN50	424	Yes	No	Yes1	Yes	Full length CRN	Current study and (Engelbrecht et al. 2021)
		PcinCRN51	424	NO	No	Yes1	Yes	Full length CRN	Current study and (Engelbrecht et al. 2021)
		PcinCRN77	305	Yes	No	Yes	Yes1	Full length CRN	Current study and (Engelbrecht et al. 2021)
		PcinCRN73	303	Yes	No	Yes	Yes1	Full length CRN	Current study and (Engelbrecht et al. 2021)
		PcinCRN75	305	Yes	No	Yes	Yes	Full length CRN	Current study and (Engelbrecht et al. 2021)
		PcinCRN87	177	Yes	No	Yes	Yes	Full length CRN	Current study and (Engelbrecht et al. 2021)
		PcinCRN53	260	NO	No	Yes	Yes	Full length CRN	Current study and (Engelbrecht et al. 2021)
		PcinCRN11	423	Yes	No	Yes1	Yes	Full length CRN	Current study and (Engelbrecht et al. 2021)
		PcinCRN30	172	Yes	No	Yes	Yes	Full length CRN	Current study and (Engelbrecht et al. 2021)
		PcinCRN52	170	NO	No	Yes	Yes	Full length CRN	Current study and (Engelbrecht et al. 2021)
		jg9952.t2	283	No	Yes	Yes	Yes	Not a CRN	Current study and (Engelbrecht et al. 2021)
		PcinCRN95	626	NO	No	Yes	Yes	Full length CRN	Current study and (Engelbrecht et al. 2021)
		PcinCRN25	417	Yes	No	Yes1	Yes	Full length CRN	Current study and (Engelbrecht et al. 2021)
		PcinCRN90	130	Yes	No	Yes	Yes2	Full length CRN	Current study and (Engelbrecht et al. 2021)
		PcinCRN35	305	Yes	No	Yes1	Yes1	Full length CRN	Current study and (Engelbrecht et al. 2021)
		PcinCRN56	131	NO	No	Yes	Yes2	Full length CRN	Current study and (Engelbrecht et al. 2021)
		jg4983.t1	80	No	No	Yes	No	Not a CRN	Current study and (Engelbrecht et al. 2021)
		PcinCRN57	190	No	No	Yes1	Yes1	Full length CRN	Current study and (Engelbrecht et al. 2021)
		PcinCRNpartial1	520	No	No	Yes	Yes	Partial/CRN-like	Current study
		PcinCRN29	142	Yes	No	Yes1	Yes2	Full length CRN	Current study and (Engelbrecht et al. 2021)
		PcinCRN33	142	NO	No	Yes	Yes1	Full length CRN	Current study and (Engelbrecht et al. 2021)
		jg14422.t1	125	No	No	Yes1	No	Not a CRN	Current study and (Engelbrecht et al. 2021)
		PcinCRN31	227	Yes	No	Yes	Yes2	Full length CRN	Current study and (Engelbrecht et al. 2021)
		PcinCRN81	140	Yes	No	Yes	Yes2	Full length CRN	Current study and (Engelbrecht et al. 2021)
		jg8505.t1	532	No	Yes	Yes1	Yes	Not a CRN	Current study
		PcinCRN47	478	NO	No	Yes	Yes1	Full length CRN	Current study
		PcinCRN83	216	Yes	No	Yes	Yes2	Full length CRN	Current study and (Engelbrecht et al. 2021)
		PcinCRN74	349	NO	No	Yes	Yes	Full length CRN	Current study and (Engelbrecht et al. 2021)
		jg14560.t1	641	No	No	No	Yes1	Not a CRN	Current study
		jg7432.t2	2644	No	No	No	No	Not a CRN	Current study
		jg7432.t1	2646	No	No	No	No	Not a CRN	Current study
		PcinCRN86	133	Yes	No	Yes1	Yes1	Full length CRN	Current study and (Engelbrecht et al. 2021)
		jg8953.t1	490	Yes	No	No	No	Not a CRN	Current study and (Engelbrecht et al. 2021)
		jg16316.t1	629	No	No	No	Yes	Not a CRN	Current study and (Engelbrecht et al. 2021)
		jg5203.t1	130	No	No	No	No	Not a CRN	Current study and (Engelbrecht et al. 2021)
		jg17230.t1	84	No	No	No	No	Not a CRN	Current study and (Engelbrecht et al. 2021)
		jg14294.t1	106	No	No	Yes1	No	Not a CRN	Current study
		jg13126.t1	215	No	No	No	No	Not a CRN	Current study and (Engelbrecht et al. 2021)
		jg2719.t1	130	No	No	No	Yes1	Not a CRN	Current study and (Engelbrecht et al. 2021)
		jg2083.t1	163	No	No	No	No	Not a CRN	Current study and (Engelbrecht et al. 2021)
		jg14293.t1	600	Yes	No	Yes1	No	Not a CRN	Current study and (Engelbrecht et al. 2021)
		jg6645.t1	238	No	No	No	No	Not a CRN	(Engelbrecht et al. 2021)
		jg6890.t1	1080	No	No	No	Yes1	Not a CRN	(Engelbrecht et al. 2021)
		jg17778.t1	439	Yes	Yes	No	Yes1	Not a CRN	(Engelbrecht et al. 2021)
		jg19385.t1	280	No	No	No	No	Not a CRN	(Engelbrecht et al. 2021)
		jg19378.t1	442	No	No	No	No	Not a CRN	(Engelbrecht et al. 2021)
		jg19379.t1	244	Yes	Yes	No	No	Not a CRN	(Engelbrecht et al. 2021)
		jg19379.t2	484	No	No	No	No	Not a CRN	(Engelbrecht et al. 2021)
		jg9617.t1	172	No	No	No	No	Truncated	(Engelbrecht et al. 2021)
		jg9617.t2	105	No	No	No	No	Truncated	(Engelbrecht et al. 2021)
		jg9315.t1	334	No	Yes	No	No	Not a CRN	(Engelbrecht et al. 2021)
		jg10796.t1	122	No	No	No	No	Not a CRN	(Engelbrecht et al. 2021)
		jg13186.t1	290	No	No	No	No	Not a CRN	(Engelbrecht et al. 2021)
		jg6983.t1	295	No	No	No	Yes1	Not a CRN	(Engelbrecht et al. 2021)
		jg2628.t1	424	No	No	No	No	Not a CRN	(Engelbrecht et al. 2021)
		PHYCI_99711		Yes	No	Yes	Yes	Full length CRN	(Hardham and Blackman. 2018)
		PHYCI_98916		Yes	No	Yes	Yes	Full length CRN	(Hardham and Blackman. 2018)
		PHYCI_93895		Yes	No	Yes	Yes	Full length CRN	(Hardham and Blackman. 2018)
		PHYCI_82897		Yes	Yes	No	No	Not a CRN	(Hardham and Blackman. 2018)
		PHYCI_75608		Yes	No	Yes	No	Not a CRN	(Hardham and Blackman. 2018)
		PHYCI_68121		Yes	No	Yes	No	Not a CRN	(Hardham and Blackman. 2018)
		PHYCI_557374		Yes	No	No	Yes	Not a CRN	(Hardham and Blackman. 2018)
		PHYCI_251494		Yes	No	Yes	No	Not a CRN	(Hardham and Blackman. 2018)
		PHYCI_213501		Yes	No	No	No	Not a CRN	(Hardham and Blackman. 2018)
		PHYCI_148758		Yes	No	No	No	Not a CRN	(Hardham and Blackman. 2018)
		PHYCI_115716		Yes	No	Yes	Yes	Full length CRN	(Hardham and Blackman. 2018)
		PHYCI_141767		Yes	No	Yes	Yes	Full length CRN	(Hardham and Blackman. 2018)
		PHYCI_105597		Yes	No	Yes	Yes	Full length CRN	(Hardham and Blackman. 2018)
		PHYCI_111648		Yes	No	Yes	Yes	Full length CRN	(Hardham and Blackman. 2018)
		PHYCI_64923		No	No	No	No	Not a CRN	(Hardham and Blackman. 2018)
		PHYCI_62387		No	Yes	No	No	Not a CRN	(Hardham and Blackman. 2018)
		PHYCI_68122		No	No	Yes	Yes1	Full length CRN	(Hardham and Blackman. 2018)
		PHYCI_79900		No	No	Yes	No	Not a CRN	(Hardham and Blackman. 2018)
		PHYCI_90916		No	No	Yes	Yes	Full length CRN	(Hardham and Blackman. 2018)
		PHYCI_88963		No	Yes	Yes	Yes	Not a CRN	(Hardham and Blackman. 2018)
		PHYCI_229518		No	Yes	Yes	No	Not a CRN	(Hardham and Blackman. 2018)
		PHYCI_227703		No	Yes	No	No	Not a CRN	(Hardham and Blackman. 2018)
		PHYCI_173318		No	No	No	No	Truncated	(Hardham and Blackman. 2018)
		PHYCI_136542		No	No	Yes	No	Truncated	(Hardham and Blackman. 2018)
		PHYCI_116790		No	No	No	No	Not a CRN	(Hardham and Blackman. 2018)
		PHYCI_196376		No	No	Yes	No	Truncated	(Hardham and Blackman. 2018)
		PHYCI_189960		No	No	No	No	Truncated	(Hardham and Blackman. 2018)
		PHYCI_169888		No	No	No	No	Truncated	(Hardham and Blackman. 2018)
		PHYCI_167517		No	No	Yes	Yes	Partial/CRN-like	(Hardham and Blackman. 2018)
		PHYCI_124970		No	No	Yes	No	Truncated	(Hardham and Blackman. 2018)
		PHYCI_87750		No	No	Yes	Yes	Partial/CRN-like	(Hardham and Blackman. 2018)
		PHYCI_63173		No	No	No	Yes	Not a CRN	(Hardham and Blackman. 2018)
		PHYCI_211579		No	No	No	No	Not a CRN	(Hardham and Blackman. 2018)
		PHYCI_497768		No	No	No	No	Not a CRN	(Hardham and Blackman. 2018)
		PHYCI_261700		No	No	Yes	No	Not a CRN	(Hardham and Blackman. 2018)
		PHYCI_251677		No	No	No	No	Not a CRN	(Hardham and Blackman. 2018)
		PHYCI_93350		No	No	No	Yes	Not a CRN	(Hardham and Blackman. 2018)
		PHYCI_94491		No	No	Yes	No	Not a CRN	(Hardham and Blackman. 2018)
		PHYCI_145054		No	No	Yes	Yes	Full length CRN	(Hardham and Blackman. 2018)
		PHYCI_142491		No	No	Yes	No	Not a CRN	(Hardham and Blackman. 2018)
		PHYCI_112955		No	No	No	No	Not a CRN	(Hardham and Blackman. 2018)
		PHYCI_111548		No	No	No	No	Not a CRN	(Hardham and Blackman. 2018)
		1. The motif differs by a single amino acid, 2. The sequence was manually annotated in GenomeView

## Sheet: 3B
Supplementary Table 3B: Table summarizing the Phytophthora cinnamomi crinkling and necrosis (PcinCRN) effector results generated in the current study and in previous studies conducted by (Hardham and Blackman. 2018) and (Engelbrecht et al. 2021). The number of putative PcinCRNs identified before exclusion criteria are indicated, followed by the number of validated as a ‘true’ Phytophthora CRN if …
	Putative CRN sequences identified	Validated full-length CRNs	Validated partial CRNs or CRN-like
pBLAST	49	10	2
(Hardham and Blackman. 2018)
BLAST2GO	49	24	0
(Engelbrecht, et al. 2021)
HMMer	46	25	1
(Current research)
