# Supplementary material for: Identification of Phytophthora cinnamomi CRN effectors and their roles in manipulating cell death during Persea americana infection
Source: BMC Genomics. 2024 May 2;25:435. doi: 10.1186/s12864-024-10358-3 (PMC11064341; doi:10.1186/s12864-024-10358-3)
Supplement: Supplementary file 8 — Supplementary Material 8 [file 12864_2024_10358_MOESM8_ESM.xlsx]

## Sheet: Sheet1
Supplementary Table 2: Analysis of all putative PcinCRN sequences identified from the P. cinnamomi genome. Table summarizing the CRN architecture of all putative Phytophthora cinnamomi crinkling and necrosis (PcinCRN) effectors identified from the P. cinnamomi CRN effector proteins from this study and the study by Engelbrecht, et al (2022) (26), where the BLAST2GO method was used to search the sa…
Sequence ID	Amino acid length	Signal peptide	TMH	LXLFLAK motif	HVLVXXP motif	Low Complexity regions (LCR’s)	Classification
PcinCRN79	427	Yes	No	Yes	Yes	None	Full length CRN
PcinCRN50	424	Yes	No	Yes1	Yes	Terminal LCR	Full length CRN
PcinCRN51	424	No	No	Yes1	Yes	None	Full length CRN
PcinCRN77	305	Yes	No	Yes	Yes1	None	Full length CRN
PcinCRN73	303	Yes	No	Yes	Yes1	None	Full length CRN
PcinCRN75	305	Yes	No	Yes	Yes	None	Full length CRN
PcinCRN87	177	Yes	No	Yes	Yes	Terminal LCR	Full length CRN
PcinCRN53	260	No	No	Yes	Yes	None	Full length CRN
PcinCRN11	423	Yes	No	Yes1	Yes	Central & terminal LCR	Full length CRN
PcinCRN30	172	Yes	No	Yes	Yes	Central LCR	Full length CRN
PcinCRN52	170	No	No	Yes	Yes	Central LCR	Full length CRN
jg9952.t2	283	No	Yes	Yes	Yes	N/A	Not a CRN
PcinCRN95	626	No	No	Yes	Yes	Central LCR	Full length CRN
PcinCRN25	417	Yes	No	Yes1	Yes	Terminal LCR	Full length CRN
PcinCRN90	130	Yes	No	Yes	Yes2	None	Full length CRN
PcinCRN35	305	Yes	No	Yes1	Yes1	None	Full length CRN
PcinCRN56	131	No	No	Yes	Yes2	Central & terminal LCR	Full length CRN
jg4983.t1	80	No	No	Yes	No	None	Not a CRN
PcinCRN57	190	No	No	Yes1	Yes1	N/A	Full length CRN
PcinCRNpartial1	520	No	No	Yes	Yes	N/A	Partial/CRN-like
PcinCRN29	142	Yes	No	Yes1	Yes2	None	Full length CRN
PcinCRN33	142	No	No	Yes	Yes1	Central LCR	Full length CRN
jg14422.t1	125	No	No	Yes1	No	N/A	Not a CRN
PcinCRN31	227	Yes	No	Yes	Yes2	Terminal LCR	Full length CRN
PcinCRN81	140	Yes	No	Yes	Yes2	Central & terminal LCR	Full length CRN
jg8505.t1	532	No	Yes	Yes1	Yes	N/A	Not a CRN
PcinCRN47	478	No	No	Yes	Yes1	Central & terminal LCR	Full length CRN
PcinCRN83	216	Yes	No	Yes	Yes2	None	Full length CRN
PcinCRN74	349	No	No	Yes	Yes	Central LCR	Full length CRN
jg14560.t1	641	No	No	No	Yes1	N/A	Not a CRN
jg7432.t2	2644	No	No	No	No	N/A	Not a CRN
jg7432.t1	2646	No	No	No	No	N/A	Not a CRN
PcinCRN86	133	Yes	No	Yes1	Yes1	Terminal LCR	Full length CRN
jg8953.t1	490	Yes	No	No	No	N/A	Not a CRN
jg16316.t1	629	No	No	No	Yes	N/A	Not a CRN
jg5203.t1	130	No	No	No	No	N/A	Not a CRN
jg17230.t1	84	No	No	No	No	N/A	Not a CRN
jg14294.t1	106	No	No	Yes1	No	N/A	Not a CRN
jg13126.t1	215	No	No	No	No	N/A	Not a CRN
jg2719.t1	130	No	No	No	Yes1	N/A	Not a CRN
jg2083.t1	163	No	No	No	No	N/A	Not a CRN
jg14293.t1	600	Yes	No	Yes1	No	N/A	Not a CRN
jg6645.t1*	238	No	No	No	No	N/A	Not a CRN
jg6890.t1*	1080	No	No	No	Yes1	N/A	Not a CRN
jg17778.t1*	439	Yes	Yes	No	Yes1	N/A	Not a CRN
jg19385.t1*	280	No	No	No	No	N/A	Not a CRN
jg19378.t1*	442	No	No	No	No	N/A	Not a CRN
jg19379.t1*	244	Yes	Yes	No	No	N/A	Not a CRN
jg19379.t2*	484	No	No	No	No	N/A	Not a CRN
jg9617.t1*	172	No	No	No	No	N/A	Not a CRN
jg9617.t2*	105	No	No	No	No	N/A	Not a CRN
jg9315.t1*	334	No	Yes	No	No	N/A	Not a CRN
jg10796.t1*	122	No	No	No	No	N/A	Not a CRN
jg13186.t1*	290	No	No	No	No	N/A	Not a CRN
jg6983.t1*	295	No	No	No	Yes1	N/A	Not a CRN
jg2628.t1*	424	No	No	No	No	N/A	Not a CRN
* Sequences identified via BLAST2GO method (26); 1 The motif differs by a single amino acid; 2 The sequence was manually annotated in GenomeView2250.
