# Supplementary material for: Identification of Phytophthora cinnamomi CRN effectors and their roles in manipulating cell death during Persea americana infection
Source: BMC Genomics. 2024 May 2;25:435. doi: 10.1186/s12864-024-10358-3 (PMC11064341; doi:10.1186/s12864-024-10358-3)
Supplement: Supplementary file 9 — Supplementary Material 9 [file 12864_2024_10358_MOESM9_ESM.xlsx]

## Sheet: Sheet1
Supplementary Table 9: Full-length nucleotide and translated amino acid sequence of candidate cell death manipulating PcinCRNs genes. The length and confirmed full-length sequence of the nucleotide (NA) and amino acid (AA) sequence for all 10 PcinCRNs and their alleles are provided. The NA sequence was obtained via PCR amplification, cloning and Sanger Sequencing of the entire PcinCRN sequence or…
PcinCRN ID	NA length	NA coding sequence	AA length	AA sequence	NLS
PcinCRN11_1	618	ATGGTGTTGCTATCATTAGAGTGCGCGATTGTGGGTCAGGCTGGAAGCTCGTTCGATGTGAAGATCGACGATGGTGCGAAGGTGAGCGAGTTGAAGAAGGCGATCAAGGGCGAGAAGCCAGACACGATCACGGGCGAGGCTGACAAGCAGCAGCTCTTCCTGGCGAAGACGGACGGCGGCGCGTGGCTGCAAAATGGCGACCCTGGTGTGCTCGAGTTGGAGGAAGGGATCATTCATCCCTACGTGCAGACGCTGATTGACGGGGACAAGATGACGGCGAATTGGACAATTAAGGACGTGCTGGACGCAAACCACCTGCCCACCCCGCAGTCGAAACAAATTCACGTGCTGGTGGTGGTTCCGGAACAAGAACACGCACAAACAGGATTGTGGCTTGTC…	205	MVLLSLECAIVGQAGSSFDVKIDDGAKVSELKKAIKGEKPDTITGEADKQQLFLAKTDGGAWLQNGDPGVLELEEGIIHPYVQTLIDGDKMTANWTIKDVLDANHLPTPQSKQIHVLVVVPEQEHAQTGLWLVTGSVDNALNTKGIRCRLYRLAGSYLGYYDPARRAEDKDNALWYEGKTLRIHSLFETSKFTHPVDVACITWLD	NO
PcinCRN11_2	1071	ATGGTGTTGCTATCATTAGAGTGCGCGATTGTGGGTCAGGCTGGAAGCTCGTTCGATGTGAAGATCGACGATGGTGCGAAGGTGAGCGAGTTGAAGAAGGCGATCAAGGGCGAGAAGCCAGACACGATCACGGGCGAGGCTGACAAGCAGCAGCTCTTCCTGGCGAAGACGGACGGCGGCGCGTGGCTGCAAAATGGCGACCCTGGTGTGCTCGAGTTGGAGGAAGGGATCATTCATCCCTACGTGCAGACGCTGATTGACGGGGACAAGATGACGGCGAATTGGACAATTAAGGACGTGCTGGACGCAAACCACCTGCCCACCCCGCAGTCGAAACAAATTCACGTGCTGGTGGTGGTTCCGGAACAAGAACACGCACAAACAGGATTGTGGCTTGTC…	356	MVLLSLECAIVGQAGSSFDVKIDDGAKVSELKKAIKGEKPDTITGEADKQQLFLAKTDGGAWLQNGDPGVLELEEGIIHPYVQTLIDGDKMTANWTIKDVLDANHLPTPQSKQIHVLVVVPEQEHAQTGLWLVTGSVDNALNTKGIRCRLYRLAGSYLGYYDPARRAEDKDNALWYEGKTLRIHSLFETRENALLFDNALQDESITPASALNGHTVSANVASTSTSLELSQLRRIYGRDYDPNDTESPQASMLSLSTTTSIVDVATDEFKYQRIESEEWFGSVGKAQSYHVMSREHCLKYPSYKKYDNDPSNRLALSAELHEWFDARSFTVPTMKISVESTSEGFVIGNRYKVRVF	NO
PcinCRN30_1	417	ATGGTCAAGCTCTTCTGTGCGATCGTTGGCGTGGCGGGTAACGCGTTCTCGGTGCGAGTAGACGAGAGCGACTGCGTGGGTGACTTGAAGTACGCGATCAAGAAGAAGAAGCCGAACGACTTCAAGGACATCGACGCAGATAAGCTGCGGCTCTTCCTGGCGAAGACGAAGGGCGGCGTGTGGCTGGATGGAGCTGGCGCGGCATCTGTGGCACTTGATGAACGTGGACACCCGCAAGGCTACCTACAGATGGATCCCGCACTGTGGATCAAGTACCCCAAGCACTTTGGAGCGAATTTTCGACCAGgtGAGGgCCAAGTTCACGTGCTGGTGGTGGTACCGGGTCATGTTCGCGTTGACATTGGTGAAACTGCTTCCAGAGCGCTGAAATACAAGCGT…	138	MVKLFCAIVGVAGNAFSVRVDESDCVGDLKYAIKKKKPNDFKDIDADKLRLFLAKTKGGVWLDGAGAASVALDERGHPQGYLQMDPALWIKYPKHFGANFRPGEGQVHVLVVVPGHVRVDIGETASRALKYKRTYSRP	NO
PcinCRN30_2	417	ATGGTCAAGCTCTTCTGTGCGATCGTTGGCGTGGCGGGTAACGCGTTCTCGGTGCGAGTAGACGAGAGCGACTGCGTGGGTGACTTGAAGTACGCGATCAAGAAGAAGAAGCCGAACGACTTCAAGGACATCGACGCAGATAAGCTGCGGCTCTTCCTGGCGAAGACGAAGGGCGGCGTGTGGCTGGATGGAGCTGGCGCGGCATCTGTGGCACTTGATGGACGTGGACACCCGCAAGGCTACCTACAGATGGATCCCGCACTGTGGATCAAGTACCCCAAGCACTTTGGAGCGAATTTTCGACCAGGTGAGGGCCAAGTTCACGTGCTGGTGGTGGTACCGGGTCATGTTCGCGTTGACATTGGTGAAACTGCTTCCAGAGCGCTGAAATACAAGCGT…	138	MVKLFCAIVGVAGNAFSVRVDESDCVGDLKYAIKKKKPNDFKDIDADKLRLFLAKTKGGVWLDGAGAASVALDGRGHPQGYLQMDPALWIKYPKHFGANFRPGEGQVHVLVVVPGHVRVDIGETASRALKYKRTYSRP	NO
PcinCRN52	825	ATGGCCGGGAAGCGCTTGATAGTGTCGGGAGATGGCGCGGAACTGACGCCGACGCAGCGGGAGGCGCTGACGGAGATCATTTGCGATGCGGTGGAGGGCGGCGGCCAGATCGCGTGGCGCAAGCTCGTGGAGAGCGCCACGTTCGCCGGCGTGGCGTACGACACGCTGCGGCGCGAGGGTAAGGCGGTCAAGCGGCGGCTGTCCAAGCAGGGCCTCGTGGTGCCCGTGGCCGTCACTGCCAAGCGCAGCATCGACAAGCTGGACGAGAGAGAAATTCTTCCTCATTCCAGAAATCTGCCGGCTCGAGGAAAGATGGTCACTCTCTACTGTACTGTTGTTGGTGTCGCCGGAAGCGCGTTCCCTGTCGACATCGACGATAAAAAGTCGGTAGGCCACTTG…	274	MAGKRLIVSGDGAELTPTQREALTEIICDAVEGGGQIAWRKLVESATFAGVAYDTLRREGKAVKRRLSKQGLVVPVAVTAKRSIDKLDEREILPHSRNLPARGKMVTLYCTVVGVAGSAFPVDIDDKKSVGHLKKEVKAENPATITCDAKDLQLFLAKTADGAWLDGAGAAAVALDECGHPQGCVQMDPLLWIKNVKYFGDNFQPGEGQVHVLVVVPGHVRVDIGGTAPRALKYKQQDTDGGSSTLNASYLSYWRSLQSLFWPSERIQPTKKDV	YES
PcinCRN53_1	1161	ATGGAGCAGCTGCCGCCAGGTCCGAAGCAACCGCCTGCAACTTGCATCGCGTGCGGAGCAGACCGCGGCGGAGGACAAGACGTGCCCCAAGTGCGGCAAAGTGACCCAGAGTCGTCTGGCGCTGCGCCTCCACCTGAATCGCGTGTATCCGTGCGACGCGGAGAACTCGGCAGCTTCCAGACCTGCCGCAAGTGCGGCCGCAAGTTCACCACGGCGGCCAGTCTCAGCCTGCACCTGCTGAAGGCCACTCCGTGCGACGCACCGGAGGCGGCGCGCAGCGGCGCGTTCAAGTGCGAGAACTTCTCGGAGAAGTGCAACGAGGTGTTTGCCTCGGCGAGGAGTCTTTTCGCGCACCACAGCCGCGTTTACGCGTGCGACGACCCGACTCGCAAGAGGTGC…	386	MEQLPPGPKQPPATCIACGADRGGGQDVPQVRQSDPESSGAAPPPESRVSVRRGELGSFQTCRKCGRKFTTAASLSLHLLKATPCDAPEAARSGAFKCENFSEKCNEVFASARSLFAHHSRVYACDDPTRKRCAIVGQVGSSFDVEIDDGAKVSKLKKAIKGEKPNDFKDIDADKLHLFLAKTEGGAWVTEADVKNGVKGADESKALDSAGAPLKLVGLSGTDVQFTPTIEDVKAKRTPVHVLVVVPKQDGTSNEMSAATTPLTVEQVEMSMNKVLRERDEKASAYSFSDLNTAMEERIVEKMRLTENIPDVKEPVNTSIAGYSWIPKIAESEESQRAGYMAYLQQHLKTLTDRGDFLLDDIAGDKSVLNIVDPRLPVAMKGTADV	YES
PcinCRN53_2	1149	ATGGAGCAGCTGCCGCCAGGTCCGAAGCAACCGCCTGCAACTTGCATCGCGTGCGGAGCAGACCGCGGCGGAGGACAAGACGTGCCCCAAGTGCGGCAAAGTGACGCAGAGTCGTCTGGCGCTGCGCCTCCACCTGAATCGCGTGTATCTGTGCGACGCGGAGAACTCGGCAGCTTCCACACCTGCCGCAAGTTCACCACGGCGGCCAGTCTCAGCCTGCACCTGCTGAAGGCCACTCCGTGCGACGCACCGGAGGCGACGCGCAGCGGCGCGTTCAAGTGCGAGAACTTCTCGGAGAAGTGCAACGAGGTGTTTGTCTCGGCGAGGAGTCTTTTCGCGCACCACAGCCGCGTTTACGCGTGCGACGACCCGACTCGCAAGAGGTGCGCGATTGTGGGT…	382	MEQLPPGPKQPPATCIACGADRGGGQDVPQVRQSDAESSGAAPPPESRVSVRRGELGSFHTCRKFTTAASLSLHLLKATPCDAPEATRSGAFKCENFSEKCNEVFVSARSLFAHHSRVYACDDPTRKRCAIVGQVGSSFDVEIDDGAKVSKLKKAIKGEKPNDFKDIDADKLHLFLAKTEGGAWVTEADVKNGVKGADESNALDSAGAPLKLVGLSGTDVQFTPTIEDVKAKRTPVHVLVVVPKQDGTSNEMSAATTPLTVEQVEMSMNKVLRERDEKASAYSISDLNTAMEERIVEKMRLTENIPDVKEPVNTSIAGYSWIPKIAESEESQRAGYMAYLQQHLKTLTDRGDFLLDDIAGDKSVLNIVDPRLPFAMKGTADV	YES
PcinCRN73_1	915	ATGGTGAAGCTCTTCTGTGCgATcGTTGGCGTGGCGGGAAGCGCGTTCCCTGTGGACATCGACGCGGCCCAGACGGTAGGAGACTTGAAGAAGATGATCAAGAGAGACAAGCGGAACAGGTTGGAAAAAGTCGACGCCGACGATCTGCAGCTCTTCCTGGCGAAGACGGAGGGCGGCGAGTGGCTGGCAGACGACGACCAAGCTGCGCTGGGTCTGGAGGACGGAAAGGTTCATGAGGACATTCAAGCGTGGATCGATGGGGAGAAGATGAAGGCGACGAAGACTTTGCAGCACTGGTTGTTCGAGAAGAACAAAATGCCTCAACCATCAACGGACCAGATTCACGTGCTGGCGGTGGTTCCGGAGGGGGCTGGATCGCAAGCTGGTGTGACTGCTTCA…	304	MVKLFCAIVGVAGSAFPVDIDAAQTVGDLKKMIKRDKRNRLEKVDADDLQLFLAKTEGGEWLADDDQAALGLEDGKVHEDIQAWIDGEKMKATKTLQHWLFEKNKMPQPSTDQIHVLAVVPEGAGSQAGVTASIEELGEIVETRVNKVFEDRDKKRSVYSLSDLHTEHRDKMAKKMRLADDYITFVEPSPSPNTRILPYTWLDVPEGADNQRAEYMTYLKTHLKTVLEEKDLSLLDVAKNQTVLSITDPRLPFGMRGTTDVLLVDRRSIQHREPLAGVRMVVELKKKWSSTINPKLLENWYLPV	YES
PcinCRN73_2	906	ATGGTGAAGCTCTTCTGTGCGATCGTTGGCGTGGCGGGAAGCGCGTTCCCTGTGGACATCGACGCGGCCCAGACGGTAGGAGACTTGAAGAAGGCGATCGCGGAGGATCAGAAGTATGACTTCGCAGCAAGCAAGCTGCAGCTCTTCCTGGCGAAGACGGAGGGCGGCGAGTGGCTGGCAGACGACGACCAAGCTGCGCTGGGTCTGGAGGACGGAAAGGTTCATGAGGACATTCAAGCGTGGATCGATGGGGAGAAGATGAAGGCGACGAAGACTTTGCAGCACTGGTTGTTCGAGAAGAACAAAATGCCTCAACCATCAACGGACCAGATTCACGTGCTGGCGGTGGTTCCGGAGGGGGCTGGATCGCAAGCTGGTGTGACTGCTTCAATCGAAGAG…	301	MVKLFCAIVGVAGSAFPVDIDAAQTVGDLKKAIAEDQKYDFAASKLQLFLAKTEGGEWLADDDQAALGLEDGKVHEDIQAWIDGEKMKATKTLQHWLFEKNKMPQPSTDQIHVLAVVPEGAGSQAGVTASIEELGEIVETRVNKVFEDRDKKRSVYSLSDLHTEHRDKMAKKMRLADDYITFVEPSPSPNTRILPYTWLDVPEGADNQRAEYMTYLKTHLKTVLEEKDLSLLDVAKNQTVLSITDPRLPFGMRGTTDVLLVDRRSIQHREPLAGVRMVVELKKKWSSTINPKLLENWYLPV	NO
PcinCRN75_1	924	ATGGTGCTGCTGTCGTTGCAGTGCGCGATTGTGGGTCAGGTGGGAAGTTCGTTCGACGTGGAGATCGATGATGGTGCGAAGGTGAGCAAGTTGAAGAAGGCGATCGCGGAGGATCAGAAGTATGACTTCGCAGCAAGCAAGCTGCAGCTCTTCCTGGCGAAGACGGAGGGCGGCGAGTGGCTGGCAGACGACGACCAAGCTGCGCTGGGTCTGGAGGACGGAAAGGTTCATGAGGACATTCAAGCGTGGATCGATGGGGAGAAGATGAAGGCGACGAAGACTTTGCAGCACTGGTTGTTCGAGAAGAACAAAATGCCTCAACCATCAACGGACCAGATTCACGTGCTGGCGGTGGTTCCGGAGGGGGCTGGATCGCAAGCTGGTGTGACTGCTTCAATC…	307	MVLLSLQCAIVGQVGSSFDVEIDDGAKVSKLKKAIAEDQKYDFAASKLQLFLAKTEGGEWLADDDQAALGLEDGKVHEDIQAWIDGEKMKATKTLQHWLFEKNKMPQPSTDQIHVLAVVPEGAGSQAGVTASIEELGEIVETRVNKVFEDRDKKRSVYSLSDLHTEHRDKMAKKMRLADDYITFVEPSPSPNTRILPYTWLDVPEGADNQRAEYMTYLKTHLKTVLEEKDLSLLDVAKNQTVLSITDPRLPFGMRGTTDVLLVDRRSIQHREPLAGVRMVVELKKKVEQHHKPQAFGELVSASLKAP	NO
PcinCRN75_2	918	ATGGTGCTGCTGTCGTTGCAGTGCGCGATTGTGGGTCAGGTGGGAAGTTCGTTCGACGTGGAGATCGATGATGGTGCGAAGGTGAGCAAGTTGAAGAAGGCGATCGCGGAGGATCAGAAGTATGACTTCGCAGCAAGCAAGCTGCAGCTCTTCCTGGCGAAGACGGAGGGCGGCGCGTGGCTCGAGTCCGACTCAGAAGATGTGAAGAAGCTGAAGAAGGGCGAGAAGACTGTTGCAGTTGAGGCTTTAACAAGCGAAGAGAAGGATCTGCAGGGGGAATCTGGCCTGCAGAAAGTGTTGACGGGTATGCCGAAGCCATCCACGGACCAAATTCACGTGCTGGTGGTGGTTCCGGAGGGGGCTGGATCGCAAGCTGGTGTGACTGCTTCAATCGAAGAG…	305	MVLLSLQCAIVGQVGSSFDVEIDDGAKVSKLKKAIAEDQKYDFAASKLQLFLAKTEGGAWLESDSEDVKKLKKGEKTVAVEALTSEEKDLQGESGLQKVLTGMPKPSTDQIHVLVVVPEGAGSQAGVTASIEELGEIVETRVNKVFEDRDKKRSVYSLSDLHTEHRDKMAKKMRLADDYITFVEPSPSPNTRILPYTWLDVPEGADNQRAEYMTYLKTHLKTVLEEKDLSLLDVAKNQTVLSITDPRLPFGMRGTTDVLLVDRRSIQHREPLAGVRMVVELKKKVEQHHKPQAFGELVSASLKAP	NO
PcinCRN77	894	ATGGTGCTGCTGTCATTGCAGTGCGCGATTGTGGGTCAGGTGGGAAGTTCGTTCGACGTGGAGATCGATGATGGTGCGAAGGTGAGCAAGTTGAAGAAGGCGATCGCGGAGGATCAGAAGTATGACTTCGCAGCAAACAAGTTGCAGCTCTTCCTGGCGAAGGCGGAGGGCGGCGCGTGGCTCGAGTCGAAGGACCCTGATGTGATTTCTATGCGAAGTGGAGGTATTCCTGAACAAGTGAAGATACTGCTGAACGGGGAAATGGACCCAGCAGACGAGATTGGCGACGTGTTTGGAGGTGCTCCGACGAAGAGGACGATTCACGTGCTGGCGGTGGTTCCGGAGGGGGCTGGATCGCAAGCTGGTGTGACTGCTTCAATCGAAGAGCTTGGAGAAATA…	297	MVLLSLQCAIVGQVGSSFDVEIDDGAKVSKLKKAIAEDQKYDFAANKLQLFLAKAEGGAWLESKDPDVISMRSGGIPEQVKILLNGEMDPADEIGDVFGGAPTKRTIHVLAVVPEGAGSQAGVTASIEELGEIVETRVNKVFEDRDKKRSVYSLSDLHTEHRDKMAKKMRLADDYITFVEPSPSPNTRILPYTWLDVPEGADNQRAEYMTYLKTHLKTVLEEKDLSLLDVAKNQTVLSITDPRLPFGMRGTTDVLLVDRRSIQHREPLAGVRMVVELKKKVEQHHKPQAFGEWYLPV	NO
PcinCRN81_1	423	ATGGTGCTTGTGGCGCTGACCTGTGCACTTGTGGGTAACGCCGGCGTGTTTGGCGTGAAGATCGATGATAGTGCGAAGGTGAGCAAGTTGAAGGATGTGGTCAAGGGGAAGAACACTTCGACTATCAAGTGTGACGCCAAGGACCTGCAGCTCTTTCTGGCGAAGAATGACGAAGGCCGCGGCGCGTGGCTCGATGGGGCTGGTGCGGCAGCTGTGGCGCTCGATGAACGTGGACACCCGCAAGGCTGTGTGCAGATGGATCCCACACTGTCGATCAAGAACCCCAAGCACTTTGGCGATAATTTTCAACCGGGTGAGGGCCAAGTTCACGTGCTGGTGGTGGTTCCGGGTCATGTTCGCGTTGACATTGGTGGAACTGCTTCCAGAGCGCTGAAATAT…	140	MVLVALTCALVGNAGVFGVKIDDSAKVSKLKDVVKGKNTSTIKCDAKDLQLFLAKNDEGRGAWLDGAGAAAVALDERGHPQGCVQMDPTLSIKNPKHFGDNFQPGEGQVHVLVVVPGHVRVDIGGTASRALKYKRTYSRP	NO
PcinCRN81_2	423	ATGGTGCTTGTGGCGCTGACCTGTGCACTTGTGGGTAACGCCGGCGTGTTTGGCGTGAAGATCGATGATAGTGCGAAGGTGAGCAAGTTGAAGGATGTGGTCAAGGGGAAGAACACTTCGACTATCAAGTGTGACGCCAAGGACCTGCAGCTCTTTCTGGCGAAGAATGACGAAGGCCGCGGCGCGTGGCTCGATGGGGCTGGTGCGGCAGCTGTGGCGCTCGATGAACGTGGACACCCGCAAGGCTGTGTGCAGATGGATCCCACACTGTCGATCAAGAACCCCAAGCACTTTGGCGATAATTCTCAACCGGGTGAGGGCCAAGTTCACGTGCTGGTGGTGGTTCCGGGTCATGTTCGCGTTGACATTGGTGGAACTGCTTCCAGAGCGCTGAAATAT…	140	MVLVALTCALVGNAGVFGVKIDDSAKVSKLKDVVKGKNTSTIKCDAKDLQLFLAKNDEGRGAWLDGAGAAAVALDERGHPQGCVQMDPTLSIKNPKHFGDNSQPGEGQVHVLVVVPGHVRVDIGGTASRALKYKRTYSRP	NO
PcinCRN86	402	ATGCCAGGCACCAAGGTAGTGGCGTACGTTGTTATCGGACACGGGCTACTCTTCACCGTGAGGGCCGAGAACTACGCAAGGGTGAGCTATCTCGCACAATTGATCAAGGAAACGAGCCCGTCGATTATCACGTGCGAGGCTACATCTCTAACGCTCTATCTCGCTAAGAAGAGCGATGGCTGGCTGAAGGAAAGCGACCCCGACGCGAGAAGGTTGATAGCAGGTGAGCTTCCACCTGGGGCCGTCCGGATCATGAACGACGAGAATAAGATGGGTGTGCTCCGGCGTGTCGACGACGCTGCGTTCGGTTTCCCAGACATAGAAGAAGAAGAAGTTGATGAGGATGTGATCCATGTGCTTGTGTGGCTTTTCCGGGGATGCAACTCGAGCTCCACAAAA…	133	MPGTKVVAYVVIGHGLLFTVRAENYARVSYLAQLIKETSPSIITCEATSLTLYLAKKSDGWLKESDPDARRLIAGELPPGAVRIMNDENKMGVLRRVDDAAFGFPDIEEEEVDEDVIHVLVWLFRGCNSSSTK	NO
PcinCRN95_1	1842	ATGGTGAAGCTCTTCTGTGCGATCGTTGGCGAGGCGGGCAGCTCGTTCTCGGTGCGAGTGGACGAAACTGACTCGGTGGATGACTTGAAGAAGGCGATCAAGGCTGAGAAGATGTACCAGTTTCCTGCCGATGAGCTGCAGCTCTTCCTGGCGAAGACGGAGGGTGGAGCGTGGCTGAAGTCGAAGGATCTGCTCCGGATGCGGAAGGGGGAGATCCCCGATGAAGTTGAGAGTCGCTACATGAAGGAGGAATTGGACGATCCGACGGACAAGATCTGCGCGAAGTTTCCCAGCACAATCCCTGACGGAACGATTCACGTGCTGGTGTTGGTTCCGCGTAAAAGTCAACTGGAATGGCAGTCAACTCAACTGCGACCTCACATCTACGACCCAAACTCG…	613	MVKLFCAIVGEAGSSFSVRVDETDSVDDLKKAIKAEKMYQFPADELQLFLAKTEGGAWLKSKDLLRMRKGEIPDEVESRYMKEELDDPTDKICAKFPSTIPDGTIHVLVLVPRKSQLEWQSTQLRPHIYDPNSKYFLLEKEVMDDSGLPPSRVTLYCRPAFHMQIEFLRERVLREGRLGWILGPPGTGKSTTAMAFALTVDRREWVVTWIHVDTHLKWRCVRLVGGERQTRVVDITELKDVLEFGGDTKHHLVLVDGWTAAESFTNLSVMCSEWFLQKDAVMARRLAFICSVAARGKISDNVDLLTGAMECQVWSWTLDEYLDATTDGEFFTEVSPNLDATVGDESAMVRTKYYYAGGSCRYMFCFNTEQVMEKLNRAVDSLNDVAIVATTGQRSSLSV…	NO
PcinCRN95_2	1842	ATGGTGAAGCTCTTCTGTGCGATCGTTGGCGAGGCGGGCAGCTCGTTCTCGGTGCGAGTGGACGAAACTGACTCGGTGGATGACTTGAAGAAGGCGATCAAGGCTGAGAAGATGTACCAGTTTCCTGCCGATGAGCTGCAGCTCTTCCTGGCGAAGACGGAGGGTGGAGCGTGGCTGAAGTCGAAGGATCTGCTCCGGATGCGGAAGGGGGAGATCCCCGATGAAGTTGAGAGTCGCTACATGAAGGAGGAATTGGACGATCCGACGGACAAGATCTGCGCGAAGTTTCCCAGCACAATCCCTGACGGAACGATTCACGTGCTGGTGTTGGTTCCGCGTAAAAGTCAACTGGAATGGCAGTCAACTCAACTGCGACCTCACATCTACGACCCAAACTCG…	613	MVKLFCAIVGEAGSSFSVRVDETDSVDDLKKAIKAEKMYQFPADELQLFLAKTEGGAWLKSKDLLRMRKGEIPDEVESRYMKEELDDPTDKICAKFPSTIPDGTIHVLVLVPRKSQLEWQSTQLRPHIYDPNSKYFLLEKEVMDDSGLPPSRVTLYCRPAFHMQIEFLRERVLREGRLGWILGPPGTGKSTTAMAFALTVDRREWVVTWIHVGTHLKWRCVRLVGGERQTRVVDITELKDVLEFGGDTKHHLVLVDGWTAAESFTNLSVICSEWFLQKDAVMARRLAFICSVAARGKISDNVDLLTGAMECQVWSWTLDEYLDSTTDGEFFTEVSPNLDATVGDESAMVRTKYYYAGGSCRYMFCFNTEQVMEKLNRAVDSLNDVAIVATTGQHSSLSV…	NO
