# Supplementary material for: Identification of Phytophthora cinnamomi CRN effectors and their roles in manipulating cell death during Persea americana infection
Source: BMC Genomics. 2024 May 2;25:435. doi: 10.1186/s12864-024-10358-3 (PMC11064341; doi:10.1186/s12864-024-10358-3)
Supplement: Supplementary file 10 — Supplementary Material 10 [file 12864_2024_10358_MOESM10_ESM.xlsx]

## Sheet: Supplementary Table 4
Supplementary Table 4: Comparison of differentially expressed Phytophthora cinnamomi CRN (PcinCRN) genes over-time, following inoculation of the susceptible avocado rootstock R0.12. baseMean represents the average of normalized count values. The log2(fold change) value indicates how much the PcinCRN gene expression seems to have changed compared to the in vitro mycelial control. Positive log2(fol…
		6-hpi R0.12 vs. mycelia			12-hpi R0.12 vs. mycelia			24-hpi R0.12 vs. mycelia			120-hpi R0.12 vs. mycelia
PcinCRN ID	baseMean	log2 (fold change)	p-adjusted	lfcSE	log2 (fold change)	p-adjusted	lfcSE	log2 (fold change)	p-adjusted	lfcSE	log2 (fold change)	p-adjusted	lfcSE
PcinCRN79	422.8339838	-1.707600627	2.24E-05	0.3635985131	0.5737305634	0.2092079065	0.3103004195	-1.307164318	0.001988255178	0.3474284423	-1.839610804	9.19E-11	0.2685193782
PcinCRN50	249.0968849	-1.973182285	0.001334602949	0.5425516157	-2.434445346	0.007337499696	0.7082196891	-0.9333789146	0.1308372225	0.4930993959	-1.489455718	0.001945956598	0.4355391531
PcinCRN77	485.5931491	-4.072312023	7.02E-16	0.4762852697	-0.8966669752	0.007302510764	0.2607057966	-1.346470024	2.43E-07	0.2283885187	-2.943545453	1.44E-69	0.1638095858
PcinCRN73	48.93381205	-4.757560837	0.0006607816276	1.237824646	-0.1667373598	0.898133608	0.677850306	-0.4900438919	0.5247736757	0.5875162407	-3.36632488	1.55E-09	0.5256146753
PcinCRN75	133.9683062	-4.434421816	3.67E-05	0.9674579448	-1.362585788	0.05278609194	0.5111434686	-1.131028527	0.005476915381	0.3325495424	-2.540042916	1.26E-50	0.1657698343
PcinCRN87	29.76701402	-2.058824203	0.1120653317	1.066427124	-0.9582215164	0.5792590431	1.059305494	-0.1915508385	0.8494561631	0.7171431735	-2.225283779	0.0003018904525	0.5644502825
PcinCRN53	136.5401311	-6.142234755	1.20E-05	1.270065765	-1.059004513	0.2993959277	0.6758371338	-1.385848082	0.06839060309	0.6116203678	-1.926909436	0.0003660350579	0.4951998701
PcinCRN11	235.6413634	-5.312099927	1.04E-06	0.9922493223	-1.446204643	0.01295863694	0.4465114735	-1.282067805	0.001944209032	0.3400401642	-3.192793819	6.98E-32	0.2632488422
PcinCRN30	0.4530285599	1.75928881	NA	1.753287346	2.895581232	NA	1.753287337	1.863093677	NA	1.753287345	-1.666109512	0.4587115339	1.753287373
PcinCRN52	4.779868148	-0.4799671312	0.8075444921	1.33202035	0.6563267723	0.780857236	1.332020349	1.247113983	NA	1.186511471	2.687409553	0.0001573681192	0.6537418868
PcinCRN95	19.25904439	0.4520011738	0.7254268733	0.8969689126	0.8704994124	0.6058099945	1.022642271	-0.7837345321	0.6144512171	1.168420606	-0.2375642745	0.8059136462	0.6494495047
PcinCRN25	327.2960335	-2.338217827	0.00470960652	0.722285316	-1.54241445	0.1507038994	0.7415981306	-1.650189405	0.05605665157	0.6971490467	-1.920021056	0.007824815969	0.6464258491
PcinCRN90	128.3724055	-1.349320118	0.02602745232	0.5175314493	-1.56453631	0.1317572415	0.7217566868	-0.9714041588	0.1122369846	0.4891937643	-0.1830928863	0.6786025238	0.3181430854
PcinCRN35	76.28190673	-0.6695886389	0.2822922579	0.4878063707	-0.8633042508	0.4061385626	0.6690349108	-1.008595986	0.1349536869	0.5385210737	-3.081072631	7.13E-13	0.4079000474
PcinCRN56	0.3248141828	2.746010411	NA	5.071996898	3.882277103	NA	5.071996811	2.849812928	NA	5.07199689	1.808489464	0.8092497329	5.004616423
PcinCRN57	2.355936491	0.1232126512	0.9694149929	2.029393909	1.259503891	NA	2.029393905	0.2270174108	NA	2.029393908	-1.767605166	0.4886362327	1.970810674
PcinCRN29	5.470613966	-1.426776222	0.3576120556	1.190330145	0.6696245264	0.7426342324	1.171433122	0.3705420744	NA	1.001305805	-1.300185656	0.04895998359	0.5758636167
PcinCRN33	289.9297318	-2.574439686	0.0008466000925	0.6828087511	0.71342254	0.4318164499	0.5805907805	-1.450107575	0.05876945522	0.6189723444	-1.578449109	0.01050717104	0.5506769063
PcinCRN31	9.811767307	-2.091733871	0.1647789683	1.218074271	0.7633240446	0.6510756037	1.006565868	-1.987928838	0.1953781452	1.218074271	-5.517137653	2.80E-05	1.218074271
PcinCRN81	0.2365030871	2.698787461	NA	2.250078196	3.835077616	NA	2.250078167	2.802592121	NA	2.250078193	-0.7266040257	0.8321107622	2.250078283
PcinCRN47	0.8430476857	1.746403479	NA	2.53393715	2.882692096	NA	2.533937132	3.278755931	NA	2.484635629	-1.67898337	0.6259641435	2.533937204
PcinCRN83	3.808593927	-1.113771875	0.4977283851	1.225752263	0.02252233834	NA	1.225752263	-0.0647792021	NA	1.163868756	-4.539175593	0.0007314691052	1.225752264
PcinCRN74	165.5020895	-1.700134324	0.001781471399	0.4791769652	-1.873898459	0.03639092229	0.6609120236	-1.727331028	0.004209728374	0.4938942442	-0.6019591767	0.07821544251	0.2946460099
PcinCRN86	3.912833128	-1.084611538	0.4966491779	1.190860718	1.011788834	NA	1.171973517	-0.9808064981	NA	1.190860718	-2.153822429	0.02509157196	0.8490425446

## Sheet: Supplementary Table 5
Supplementary Table 5: Comparison of differentially expressed Phytophthora cinnamomi CRN (PcinCRN) genes over-time, following inoculation of the partially resistant rootstock Dusa®. baseMean represents the average of normalized count values. The log2(fold change) value indicates how much the PcinCRN gene expression seems to have changed compared to the in vitro mycelial control. Positive log2(fol…
		6-hpi Dusa® vs. mycelia			12-hpi Dusa® vs. mycelia			24-hpi Dusa® vs. mycelia			120-hpi Dusa® vs. mycelia
PcinCRN ID	baseMean	log2 (fold change)	p-adjusted	lfcSE	log2 (fold change)	p-adjusted	lfcSE	log2 (fold change)	p-adjusted	lfcSE	log2 (fold change)	p-adjusted	lfcSE
PcinCRN79	422.8339838	-0.7828218191	0.08432585254	0.3644747938	-0.1706734313	0.7989286689	0.4620147434	-2.650187255	3.85E-05	0.5645303174	-2.413529223	2.04E-16	0.2805028379
PcinCRN50	249.0968849	-2.528197033	0.001850185005	0.6981576391	-2.570453711	0.08163550204	1.113744725	-2.691396363	0.00188594837	0.739725345	-1.224916196	0.0121456103	0.4360807283
PcinCRN77	485.5931491	-7.198967106	3.16E-08	1.185157596	-5.478452611	8.61E-05	1.185157596	-5.894178749	2.70E-07	1.025711157	-3.154590821	5.24E-68	0.177557144
PcinCRN73	48.93381205	-3.854567238	0.008537850646	1.237824646	-2.134052963	0.2089988457	1.237824645	-3.358868792	0.02157530232	1.209888363	-3.452050107	1.26E-08	0.5694844106
PcinCRN75	133.9683062	-1.327518868	0.02185836992	0.4819931576	-3.552765811	0.01905262948	1.178390222	-4.781606997	0.0003176142057	1.149450956	-2.465393115	1.62E-38	0.1846689443
PcinCRN87	29.76701402	-2.909916701	0.06092924541	1.26079945	0.6277806152	0.6907822947	1.123636872	-2.412694579	0.1233453136	1.233228896	-1.403591976	0.02014485147	0.5362699635
PcinCRN53	136.5401311	-2.102246628	0.02988983924	0.8006118837	-1.108029635	0.4166720483	0.9639371721	-4.741383337	0.001058441942	1.24263683	-2.834468629	3.93E-07	0.521598489
PcinCRN11	235.6413634	-2.520888691	0.0001349817399	0.5801377226	-4.424259535	0.002727476296	1.196916275	-4.17965362	5.88E-05	0.9109266805	-2.738658169	4.29E-24	0.2605133821
PcinCRN30	0.4530285599	2.662281013	NA	1.753287339	4.382792629	0.05760096569	1.753287326	3.187704639	0.1508672585	1.731619404	-1.299568944	0.5618565448	1.753246847
PcinCRN52	4.779868148	0.4230262485	0.8326354685	1.33202035	2.143540107	0.2439594186	1.332020349	0.9247059133	0.6106102693	1.305531081	0.8649446591	0.3447213318	0.7517829879
PcinCRN95	19.25904439	0.6492209298	0.6669177702	1.052088976	2.479897749	0.06974427718	1.034923097	-1.111988006	0.5317227929	1.290491406	-5.574737291	9.78E-05	1.317192921
PcinCRN25	327.2960335	-2.244398193	0.01530748168	0.7750069773	-3.037558893	0.05867126991	1.219636825	-3.427324113	0.001742308509	0.9351481461	-1.801872766	0.01306215502	0.6474787578
PcinCRN90	128.3724055	0.002681061965	0.9974553788	0.4756764722	-0.6451261467	0.6000033242	0.8898757689	-0.4109247134	0.5791252505	0.5354245617	-0.2606917928	0.5228159751	0.3224260567
PcinCRN35	76.28190673	-4.341465713	0.002160210961	1.215219869	-0.7726421372	0.5986291918	1.061109439	-3.847287669	0.006229851861	1.186912504	-3.74899055	7.16E-13	0.4957379232
PcinCRN56	0.3248141828	3.648982166	NA	5.071996829	5.369454822	0.458420357	5.071996699	4.236741937	0.5439973971	5.063277725	-0.3121748072	NA	5.070880123
PcinCRN57	2.355936491	2.020554276	0.4651245106	2.014115103	2.746713739	0.3378104312	2.0293939	1.564623558	0.573567246	2.009978005	-2.93559601	0.2251349765	2.029329023
PcinCRN29	5.470613966	-0.523782519	0.7643085532	1.190330145	1.196731955	0.4824671478	1.190330145	-0.03142834929	0.9854800857	1.161614821	-1.354124234	0.07703902482	0.6646358092
PcinCRN33	289.9297318	-2.011863038	0.0189429444	0.7160804124	-4.389960562	0.007144363328	1.29702256	-0.8398164172	0.3421982208	0.657818897	-1.748833341	0.004445747875	0.5539957172
PcinCRN31	9.811767307	-1.188740229	0.4787014736	1.218074271	0.5317741302	0.7611942774	1.218074271	2.468674729	0.0007514165503	0.6307323839	-5.150623894	9.93E-05	1.218061608
PcinCRN81	0.2365030871	3.601777862	NA	2.250078173	5.322286045	0.07389169559	2.250078129	4.147930166	0.146707123	2.232206595	-0.3600199371	NA	2.24998812
PcinCRN47	0.8430476857	2.649392657	NA	2.533937136	4.369898511	0.2089575093	2.533937109	3.204714871	0.3437558176	2.517697188	-1.312349449	0.6948273036	2.533805926
PcinCRN83	3.808593927	-0.210778249	0.9105143234	1.225752263	1.509736078	0.3820476664	1.225752263	0.2839503537	0.8663400111	1.197636923	-4.172668608	0.00203016071	1.225739355
PcinCRN74	165.5020895	-3.561344653	0.003495980561	1.042794496	0.2349828573	0.7797870801	0.5794241585	-1.52392945	0.0344441661	0.5901345123	-1.679438657	6.33E-07	0.3143339992
PcinCRN86	3.912833128	-0.1816178365	0.9220011274	1.190860718	1.538896635	0.3552469972	1.190860718	0.3107356662	0.8486537441	1.1621592	-4.143507784	0.001584349416	1.190848895

## Sheet: Supplementary Table 6
Supplementary Table 6: Comparison of Phytophthora cinnamomi CRN (PcinCRN) gene expression between different time points following inoculation of the susceptible rootstock R0.12. baseMean represents the average of normalized count values. The log2(fold change) value indicates how much the PcinCRN gene expression seems to have changed compared to the to other time points. Positive log2(fold change)…
		6-hpi R0.12 vs. 12-hpi R0.12			6-hpi R0.12 vs. 24-hpi R0.12			12-hpi R0.12 vs. 24-hpi R0.12			6-hpi R0.12 vs. 120-hpi R0.12			12-hpi R0.12 vs. 120-hpi R0.12			24-hpi R0.12 vs. 120-hpi R0.12
PcinCRN ID	baseMean	log2 (fold change)	p-adjusted	lfcSE	log2 (fold change)	p-adjusted	lfcSE	log2 (fold change)	p-adjusted	lfcSE	log2 (fold change)	p-adjusted	lfcSE	log2 (fold change)	p-adjusted	lfcSE	log2 (fold change)	p-adjusted	lfcSE
PcinCRN79	422.8339838	-2.28133119	0.0001112127227	0.4780065157	-0.4004363091	0.6240654931	0.5029019797	1.880894881	0.007385773989	0.465824938	0.1320101773	0.9280656469	0.4520028044	2.413341368	8.25E-07	0.410352296	0.5324464864	0.4417630599	0.4391004202
PcinCRN50	249.0968849	0.4612630617	0.7871922471	0.8921532289	-1.03980337	0.3198858531	0.7331502369	-1.501066432	0.3185919918	0.8629728514	-0.4837265669	0.7292268623	0.6957417693	-0.9449896286	0.5800926442	0.8314261735	0.556076803	0.6194572576	0.6579068081
PcinCRN77	485.5931491	-3.175645048	1.02E-06	0.5429688486	-2.725841998	1.53E-05	0.5282130003	0.4498030491	0.5050120923	0.3465960587	-1.128766569	0.1114606472	0.5036677859	2.046878478	1.35E-08	0.307897861	1.597075429	1.24E-06	0.2810603065
PcinCRN73	48.93381205	-4.590823477	0.01176734705	1.411272791	-4.267516945	0.01416447189	1.370177064	0.3233065322	0.9253594469	0.8970264045	-1.391235956	0.5600643353	1.34479762	3.19958752	0.00461907445	0.8577597707	2.876280988	0.004035815532	0.7883185396
PcinCRN75	133.9683062	-3.071836027	0.03363613383	1.09418578	-3.303393289	0.01063785166	1.023017142	-0.2315572619	0.9197667263	0.6098006589	-1.8943789	0.1871434909	0.9815571878	1.177457127	0.1587264174	0.5373521038	1.409014389	0.002621508785	0.3715761511
PcinCRN87	29.76701402	-1.100602686	0.6702981138	1.503128385	-1.867273364	0.3053754545	1.285130788	-0.766670678	0.8227640284	1.27922729	0.1664595759	0.9859107262	1.206594768	1.267062262	0.62159456	1.200305065	2.03373294	0.1131085696	0.9126327042
PcinCRN53	136.5401311	-5.083230242	0.005573720036	1.438687902	-4.756386673	0.007476977089	1.409661847	0.3268435689	0.9265370095	0.9115016762	-4.215325318	0.01858727623	1.363191094	0.8679049234	0.6310727673	0.837841717	0.5410613546	0.7011584008	0.7869576772
PcinCRN11	235.6413634	-3.865895284	0.005384088947	1.088086032	-4.030032122	0.001917853278	1.048897531	-0.1641368385	0.9560755605	0.5612484381	-2.119306108	0.1522730074	1.026576188	1.746589176	0.01314392662	0.5183362315	1.910726014	0.0002812717376	0.4300317037
PcinCRN30	0.4530285599	0	NA	2.479522737	0	NA	2.479522743	0	NA	2.479522737	0	NA	2.479522763	0	NA	2.479522756	0	NA	2.479522762
PcinCRN52	4.779868148	0	NA	1.883761244	-1.727081114	NA	1.783840711	-0.5907872105	NA	1.783840711	-3.167376684	0.1342491877	1.483798055	-2.031082781	0.4701394839	1.483798054	-1.44029557	0.5104664236	1.354691081
PcinCRN95	19.25904439	-0.4184982386	0.8962755943	1.360275871	1.235735706	0.5987872266	1.473010503	1.654233944	0.5930572576	1.552740779	0.6895654483	0.7678201762	1.107401413	1.108063687	0.6945774337	1.211437936	-0.5461702576	0.8420466984	1.336783966
PcinCRN25	327.2960335	-0.7958033769	0.6508427883	1.03521199	-0.688028422	0.6913801299	1.003849028	0.1077749549	1	1.017833277	-0.4181967705	0.8649412231	0.9693102992	0.3776066063	0.9342931226	0.9837856299	0.2698316515	0.9001977581	0.9507277064
PcinCRN90	128.3724055	0.2152161921	0.9327741171	0.8881280966	-0.3779159594	0.7653839546	0.7121441849	-0.5931321515	0.7953514755	0.8719192933	-1.166227232	0.1901784905	0.6074980031	-1.381443424	0.3024141968	0.7887634231	-0.7883112725	0.3808272669	0.583545681
PcinCRN35	76.28190673	0.1937156119	0.9373561561	0.8279871781	0.3390073473	0.794555449	0.7266085618	0.1452917354	0.9940259982	0.8588437918	2.411483992	0.002693291865	0.6358753839	2.21776838	0.04675808465	0.7835752424	2.072476644	0.01946810524	0.6755645014
PcinCRN56	0.3248141828	0	NA	7.172886729	0	NA	7.172886784	0	NA	7.172886723	0.9375209465	NA	7.125400895	2.073787639	NA	7.125400834	1.041323464	NA	7.125400889
PcinCRN57	2.355936491	0	NA	2.869996386	0	NA	2.869996389	0	NA	2.869996386	1.890817817	0.742634253	2.828875103	3.027109057	0.6142496071	2.8288751	1.994622577	NA	2.828875103
PcinCRN29	5.470613966	-2.096400748	NA	1.670072278	-1.797318296	NA	1.555473937	0.299082452	NA	1.541060957	-0.1265905654	0.9995411838	1.322310387	1.969810183	0.4036660258	1.305325424	1.670727731	0.3412446298	1.155089702
PcinCRN33	289.9297318	-3.287862226	0.003909424171	0.8962775491	-1.124332111	0.4113602619	0.9216043369	2.163530115	0.1050690391	0.8486532964	-0.9959905766	0.5096779237	0.8771960133	2.291871649	0.04332622416	0.8002066668	0.1283415347	0.9535568699	0.8284755991
PcinCRN31	9.811767307	-2.855057916	NA	1.580151821	0	1	1.722617154	2.751252883	NA	1.580151821	0	1	1.722617154	6.280461697	0.002150381052	1.580151821	0	1	1.722617154
PcinCRN81	0.2365030871	0	NA	3.182091081	0	NA	3.182091099	0	NA	3.182091079	0	NA	3.182091163	0	NA	3.182091142	0	NA	3.182091161
PcinCRN47	0.8430476857	0	NA	3.583528271	-1.532352453	NA	3.548838076	-0.3960638357	NA	3.548838063	0	NA	3.583528322	0	NA	3.583528309	4.957739301	NA	3.548838114
PcinCRN83	3.808593927	0	NA	1.733475475	-1.048992673	NA	1.690283731	0.08730154045	NA	1.690283731	0	1	1.733475475	0	1	1.733475475	4.474396391	NA	1.690283731
PcinCRN74	165.5020895	0.1737641352	0.9450184452	0.8163426161	0.02719670415	1	0.6881439445	-0.146567431	0.9916473611	0.8250674077	-1.098175147	0.1811160993	0.5625182976	-1.271939282	0.3001702173	0.7236165933	-1.125371851	0.1724763956	0.5751067688
PcinCRN86	3.912833128	-2.096400372	NA	1.670829487	0	NA	1.684131378	1.992595332	NA	1.670829487	1.069210891	0.7124023422	1.46253974	3.165611263	0.1594464955	1.447202531	1.173015931	NA	1.46253974

## Sheet: Supplementary Table 7
Supplementary Table 7: Comparison of Phytophthora cinnamomi CRN (PcinCRN) gene expression between different ime points following inoculation of the partially resistant rootstock Dusa®. baseMean represents the average of normalized count values. The log2(fold change) value indicates how much the PcinCRN gene expression seems to have changed compared to other time points. Positive log2(fold change)…
		6-hpi Dusa® vs. 12-hpi Dusa®			6-hpi Dusa® vs. 24-hpi Dusa®			12-hpi Dusa® vs. 24-hpi Dusa®			6-hpi Dusa® vs. 120-hpi Dusa®			12-hpi Dusa® vs. 120-hpi Dusa®			24-hpi Dusa® vs. 120-hpi Dusa®
PcinCRN ID	baseMean	log2 (fold change)	p-adjusted	lfcSE	log2 (fold change)	p-adjusted	lfcSE	log2 (fold change)	p-adjusted	lfcSE	log2 (fold change)	p-adjusted	lfcSE	log2 (fold change)	p-adjusted	lfcSE	log2 (fold change)	p-adjusted	lfcSE
PcinCRN79	422.8339838	-0.6121483877	0.7998341851	0.588472173	1.867365436	0.0500020475	0.6719645486	2.479513824	0.01814314075	0.7294875615	1.630707404	0.005204801895	0.4599170266	2.242855792	0.001371931257	0.540499208	-0.2366580321	0.8429846785	0.6303778366
PcinCRN50	249.0968849	0.0422566772	1	1.314477615	0.1631993297	1	1.017161578	0.1209426525	1	1.337019408	-1.303280838	0.2776569171	0.8231586037	-1.345537515	0.5179119974	1.196073885	-1.466480167	0.2279903965	0.858696418
PcinCRN77	485.5931491	0	1	1.676065946	-1.304788356	0.6797587464	1.567380587	0.4157261383	1	1.567380587	-4.044376285	0.008411793983	1.198384283	-2.32386179	0.1920408594	1.198384283	-2.739587928	0.05010412138	1.040965794
PcinCRN73	48.93381205	0	1	1.750548402	0	1	1.730907191	0	1	1.730907191	-0.4025171306	0.8822093449	1.362541867	1.317997145	0.5952084089	1.362541867	0.09318131582	0.973504767	1.33721368
PcinCRN75	133.9683062	2.225246944	0.4971127968	1.273153926	3.454088129	0.05080268399	1.246416826	0	1	1.646159475	1.137874247	0.1098017156	0.5161588819	-1.087372696	0.6230696007	1.192772378	-2.316213882	0.1483273003	1.16419068
PcinCRN87	29.76701402	-3.537697316	0.3517686794	1.68883838	0	1	1.763652109	3.040475194	0.2632790252	1.668356475	-1.506324726	0.491620691	1.370109068	2.031372591	0.2930527388	1.24504771	-1.009102603	0.6759841296	1.344781466
PcinCRN53	136.5401311	-0.9942169925	0.9152496367	1.253057964	2.639136709	0.2316024154	1.478217061	3.633353702	0.1328564041	1.572679612	0.7322220016	0.6573439412	0.955533162	1.726438994	0.3147315828	1.096010398	-1.906914708	0.339429926	1.347668188
PcinCRN11	235.6413634	1.903370843	0.5989844722	1.330100878	1.658764928	0.3149454897	1.079975553	-0.2446059148	1	1.50412632	0.2177694772	0.8620584414	0.6359456785	-1.685601366	0.3989125907	1.224938938	-1.440995451	0.2960595877	0.9474462582
PcinCRN30	0.4530285599	0	NA	2.479522724	0	NA	2.464248822	0	NA	2.464248812	3.961849956	NA	2.479485875	5.682361573	0.1093865647	2.479485865	4.487273582	0.1920733179	2.464211923
PcinCRN52	4.779868148	0	NA	1.883761243	0	NA	1.865124558	0	NA	1.865124557	-0.4419184105	0.8851461905	1.529526628	1.278595448	0.6604846262	1.529526627	0.05976125423	0.9838622704	1.506514206
PcinCRN95	19.25904439	-1.830676819	0.6946280761	1.475790307	1.761208936	0.541479441	1.665010295	3.591885755	NA	1.654217001	6.223958221	0.003396782701	1.685787828	8.05463504	0.0001096917159	1.675128488	4.462749285	0.0711768664	1.844004767
PcinCRN25	327.2960335	0.7931606998	1	1.445043182	1.182925919	0.5911777663	1.214552539	0.3897652197	1	1.536885174	-0.4425254273	0.8167145242	1.009882855	-1.235686127	0.6319918936	1.380847589	-1.625451347	0.3341145236	1.137422157
PcinCRN90	128.3724055	0.6478072086	0.9846569343	1.0090327	0.4136057754	0.8093530451	0.7162035796	-0.2342014333	1	1.038536637	0.2633728547	0.8081468814	0.5746534307	-0.3844343539	0.8508619681	0.9464867184	-0.1502329206	0.9053898617	0.6250103162
PcinCRN35	76.28190673	-3.568823576	0.3275502601	1.613292463	0	1	1.698682025	3.074645532	0.2330436295	1.592078683	-0.5924751636	0.8112351002	1.312445792	2.976348412	0.06874311774	1.171199477	-0.09829711962	0.9712847468	1.286279903
PcinCRN56	0.3248141828	0	NA	7.172886601	0	NA	7.166724007	0	NA	7.166723915	3.961156973	NA	7.171871038	5.681629629	0.6842942134	7.171870946	4.548916744	0.7386243272	7.165708113
PcinCRN57	2.355936491	-0.7261594629	NA	2.859213047	0.4559307178	NA	2.845465029	0	NA	2.856300261	4.956150286	0.2281018497	2.859153995	5.682309749	0.179637581	2.869937369	4.500219568	0.2753616226	2.856241197
PcinCRN29	5.470613966	0	NA	1.683381035	0	NA	1.663200182	0	NA	1.663200182	0.8303417153	0.7333707482	1.36331365	2.550856189	0.2117788605	1.36331365	1.322695885	0.5449379908	1.338315122
PcinCRN33	289.9297318	2.378097525	0.5480974603	1.481566292	-1.17204662	0.4579485666	0.9723666275	-3.550144145	0.108010942	1.454301627	-0.2630296968	0.8846062447	0.9053627424	-2.641127222	0.2114358062	1.41038173	0.9090169236	0.5085996065	0.8600211264
PcinCRN31	9.811767307	0	NA	1.722617154	-3.657414958	NA	1.371688109	-1.936900599	NA	1.371688109	3.961883665	0.09562453464	1.722605641	5.682398024	0.01581436457	1.722605641	7.619298623	2.62E-06	1.371676
PcinCRN81	0.2365030871	0	NA	3.182091037	0	NA	3.169479148	0	NA	3.169479116	3.961797799	NA	3.182009057	5.682305982	0.2391690992	3.182009026	4.507950103	0.3364060702	3.169397066
PcinCRN47	0.8430476857	0	NA	3.583528244	0	NA	3.572063345	0	NA	3.572063325	3.961742106	NA	3.583408879	5.682247959	0.3114147348	3.583408859	4.51706432	0.4048027387	3.571943872
PcinCRN83	3.808593927	0	NA	1.733475475	0	NA	1.713710247	0	NA	1.713710247	3.961890359	0.09752445314	1.733463738	5.682404686	0.0163795541	1.733463738	4.456618962	0.05272700273	1.713698495
PcinCRN74	165.5020895	-3.79632751	0.09219201999	1.192959646	-2.037415203	0.2617552693	1.198198274	1.758912307	0.1827945146	0.8270375433	-1.881905995	0.2294412317	1.08913993	1.914421515	0.03327367182	0.6591950239	0.1555092076	0.9088802916	0.6686287921
PcinCRN86	3.912833128	0	NA	1.684131378	0	NA	1.663960112	0	NA	1.663960112	3.961889948	0.08908082183	1.68412063	5.682404419	0.01444043641	1.68412063	4.454243451	0.04692378989	1.663949349

## Sheet: Supplementary Table 8
Supplementary Table 8: Comparison of differentially expressed Phytophthora cinnamomi CRN (PcinCRN) genes, over-time, following inoculation of the susceptible rootstock R0.12 and partially resistant rootstock Dusa®. baseMean represents the average of normalized count values. The log2(fold change) value indicates how much the PcinCRN gene expression seems to have changed compared to Dusa®. While a …
		6-hpi R0.12 vs. 6-hpi Dusa®			12-hpi R0.12 vs. 12-hpi Dusa®			24-hpi R0.12 vs. 24-hpi Dusa®			120-hpi R0.12 vs. 120-hpi Dusa®
PcinCRN ID	baseMean	log2 (fold change)	p-adjusted	lfcSE	log2(fold change)	p-adjusted	lfcSE	log2(fold change)	p-adjusted	lfcSE	log2(fold change)	p-adjusted	lfcSE
PcinCRN79	422.8339838	-0.9247788079	0.4398040861	0.5148259453	0.7444039948	0.3754115262	0.5565464702	1.343022938	0.1450532999	0.6628732924	0.5739184191	0.5467416446	0.3883097625
PcinCRN50	249.0968849	0.5550147489	0.9585231331	0.8841868268	0.1360083643	0.9560240563	1.319849401	1.758017448	0.1570290929	0.8890110237	-0.2645395219	0.99326351	0.6163283039
PcinCRN77	485.5931491	3.126655083	0.2376941321	1.277280778	4.581785636	0.00654416655	1.213493321	4.547708725	0.0008728536312	1.050830478	0.2110453676	0.8359471719	0.241578385
PcinCRN73	48.93381205	0	1	1.750548402	1.967315603	NA	1.411272791	2.8688249	0.121417854	1.344992634	0.08572522722	0.9976952662	0.7749728391
PcinCRN75	133.9683062	-3.106902948	0.1530392836	1.0808757	2.190180023	0.2472229212	1.284473107	3.65057847	0.02076858981	1.196589612	-0.07464980075	0.9967091178	0.2481577184
PcinCRN87	29.76701402	0.8510924984	0.9872755764	1.651327365	-1.586002132	NA	1.544243487	2.22114374	0.2935541108	1.426586079	-0.8216918032	0.7597029516	0.7785815227
PcinCRN53	136.5401311	-4.039988127	0.1882226764	1.501348206	0.04902512215	0.9819739639	1.177255581	3.355535255	0.07246880692	1.385000276	0.9075591929	0.6584609375	0.7192270694
PcinCRN11	235.6413634	-2.791211235	0.240920876	1.149399189	2.978054891	0.1044095806	1.277490143	2.897585815	0.02425179145	0.9723243957	-0.4541356504	0.6749601153	0.3703608434
PcinCRN30	0.4530285599	0	NA	2.479522739	0	NA	2.479522723	0	NA	2.464248826	-0.3665405682	NA	2.479485899
PcinCRN52	4.779868148	0	NA	1.883761244	0	NA	1.883761243	0.3224080695	NA	1.764148768	1.822464894	0.3791258162	0.9962705417
PcinCRN95	19.25904439	-0.1972197561	1	1.382549979	-1.609398337	NA	1.45494434	0.3282534736	0.9731424354	1.740854613	5.337173017	0.01366628551	1.468597562
PcinCRN25	327.2960335	-0.09381963326	1	1.059401667	1.495144443	0.4979283011	1.427403857	1.777134708	0.3038832739	1.166412812	-0.11814829	0.9976952662	0.9149285499
PcinCRN90	128.3724055	-1.35200118	0.3850548603	0.702927384	-0.9194101636	0.623049751	1.145779909	-0.5604794454	0.6980461609	0.7252516806	0.07759890648	0.9967091178	0.4529608526
PcinCRN35	76.28190673	3.671877074	0.1685595071	1.309471032	-0.09066211361	0.9707873277	1.254416579	2.838691683	0.1124123997	1.303367269	0.6679179191	0.7678785802	0.6419800351
PcinCRN56	0.3248141828	0	NA	7.172886741	0	NA	7.172886588	0	NA	7.16672405	2.120664272	NA	7.124383323
PcinCRN57	2.355936491	-1.897341625	NA	2.859213053	0	NA	2.86999638	0	NA	2.856300267	1.167990844	0.9967091178	2.828815914
PcinCRN29	5.470613966	0	NA	1.683381035	-0.5271074284	NA	1.670072278	0.4019704237	NA	1.533610872	0.05393857792	0.9976952662	0.8794083675
PcinCRN33	289.9297318	-0.5625766483	0.9861300207	0.9894437567	5.103383102	0.0100345415	1.42103947	-0.6102911574	0.7438722848	0.9032455172	0.1703842315	0.9967091178	0.7811247344
PcinCRN31	9.811767307	0	1	1.722617154	0.2315499144	NA	1.58015182	-4.456603567	NA	1.371688109	-0.3665137587	0.9967091178	1.722605641
PcinCRN81	0.2365030871	0	NA	3.182091085	0	NA	3.182091033	0	NA	3.169479162	-0.3665840887	NA	3.182009135
PcinCRN47	0.8430476857	0	NA	3.583528273	0	NA	3.583528242	0.07404106021	NA	3.537260711	-0.3666339209	NA	3.583408927
PcinCRN83	3.808593927	0	NA	1.733475475	0	NA	1.733475475	-0.3487295558	NA	1.670007389	-0.3665069844	0.9967091178	1.733463739
PcinCRN74	165.5020895	1.861210329	0.5043513965	1.147619678	-2.108881316	0.09550404003	0.8789408731	-0.203401578	0.9729299083	0.7695389964	1.077479481	0.1467190104	0.4308388255
PcinCRN86	3.912833128	0	NA	1.684131378	-0.5271078006	NA	1.670829487	0	NA	1.663960112	1.989685355	0.6122094074	1.462528716
