# Supplementary material for: Identification of Phytophthora cinnamomi CRN effectors and their roles in manipulating cell death during Persea americana infection
Source: BMC Genomics. 2024 May 2;25:435. doi: 10.1186/s12864-024-10358-3 (PMC11064341; doi:10.1186/s12864-024-10358-3)
Supplement: Supplementary file 11 — Supplementary Material 11 [file 12864_2024_10358_MOESM11_ESM.xlsx]

## Sheet: 12A
Supplementary Table 12A: Primer sequences for Phytophthora cinnamomi crinkling and necrosis (PcinCRNs) and reference genes. Primer sequences were designed using PrimerQuest (Integrated DNA Technologies, Coralville, USA) for PcinCRN74, PcinCRN79, PcinCRN90 and PcinCRN95. Reference genes (β-tubulin) and (Ubc) primer sequences were obtained from literature (57,58).
Primers used in RT-PCR
Gene	Forward 5'-3'	Reverse 5'-3'	Expected amplicon length (bp)	E	2	Ta (◦C)
PcinCRN74	GCAGCTCCTGGAAGACTTAAA	TCAACACTCATCCACTGGAATC	105	91.8%	0.985	61
PcinCRN79	AAGTGGAGCAGCACCATAAA	GTGCCATTGGTCGTTCAAATC	116	91.3%	0.997	61
PcinCRN90	GTCGAAGATGGACGTGAAGTT	TCTTGATTCTTCCTTCGGAACC	100	83.0%	0.995	61
PcinCRN95	ATGACGCTATCATGGTGGATAAG	GCGCATCCAACCACAAATAAA	111	91.3%	0.984	61
β-tubulin (King et al., 2010)	TGACCCAGCAGCAGTTCG	CATCGACCTCCTTCGTGCTC	90-150	83.0%	0.999	61
Ubc (King et al., 2010)	CTGAACATCTACTTCCCGGCC	CGTTGGCATTGATGTTGCAG	90-150	83.1%	0.996	61

## Sheet: 12B
Supplementary Table 12B: Primer sequences used in Phytophthora cinnamomi crinkling and necrosis (PcinCRNs) amplification and Sanger sequencing. Primer sequences were designed using PrimerQuest (Integrated DNA Technologies, Coralville, USA) for PcinCRN11, PcinCRN30, PcinCRN52, PcinCRN53, PcinCRN73, PcinCRN75, PcinCRN77, PcinCRN83, PcinCRN86 and PcinCRN95, some of which result in two fragments (Pci…
Primers used in sequencing
Gene	Forward 5'-3'	Reverse 5'-3'	Expected amplicon length (bp)
M13	GTAAAACGACGGCCAGT3	CAGGAAACAGCTATGAC	N/A
PcinCRN77	AATCCGCCGCCTCGAGGAAAGA	TCAGGGTGCTTTCAAACTGGCAGATACC	939
PcinCRN83	CGACAAGCTCCGTCCGTCTGCTCATAA	CTTTGTGCGATAGAGAGAAAGCAACCTCCT	686
PcinCRN33 Fragment 1	ACCAGAATCCTGTTCCCTCCGACGA	TTGAGCAAGCCCACAGGCGAGAT	519
PcinCRN33 Fragment 2	GCGTGAGATGGCGACACTACAGGAGAA	CGGAAGCTTGCCAGCCATTGGATTGATA	667
PcinCRN53	TTCTCTGGCGTCCCACTTCGATTTCTACC	GCCAGCTTAATCAGTGGGTTCTTCGATGTT	1235
PcinCRN52	ATGGCCGGGAAGCGCTTGATAGT	TAACACACGATAAGCGAGCGACCAGGAA	855
PcinCRN95 Fragment 1	AAGTCGAGAGAAACTTTCGAGATCAAAC	AGTATCGTGCTAAGCCTTTCAGAGA	204
PcinCRN95 Fragment 2	CCAGTATTCGCCGCCTGGAGGAAAG	GGCTTCCATCCGAACGGCTTCAGTAATC	1809
PcinCRN86	AGCATGCCAGGCACCAAGGTAGT	GGCGAACGCAATATTCATCTCGTCCCATTT	457
PcinCRN83 Fragment 1	CGACAAGCTCCGTCCGTCTGCTCATAA	TCGCACCATCGTCGATCTCCACATCAAA	373
PcinCRN83 Fragment 2	ATCGACGATGGTGCGAAGGTGAACAA	AAGTTCCATCATGTCACGCCGCATACTC	322
PcinCRN30 Fragment 1	ACGACCCAAATTCTCTTCCCTCATTCCAGA	GGTACCACCACCAGCACGTGAACTT	391
PcinCRN30 Fragment 2	AGATGGATCCCGCACTGTGGATCAAGTA	AAGCGAACGGCCAGGAGCTGTTA	292
PcinCRN73	CCTCGAGGAAAGATGGTGAAGCTCTTCTGT	CAAATCCGTCAACAACGCAATTGGAGTGC	968
PcinCRN75	CGAGGAAAGATGGTGCTGCTGTCGTT	TCAGGGTGCTTTCAAACTGGCAGATACC	938
PcinCRN11 Fragment 1	CCCTTCTTCAAGCTGAGGAAAGATGGTGTT	ACGCAGCGAGAGAAGTCTTGCGAATCTA	1135
PcinCRN11 Fragment 2	ATTAAGGACGTGCTGGACGCAAACCA	GGATCTTACGATACGCTACGTGTGGTGCT	1014
