# Supplementary material for: Identification of Phytophthora cinnamomi CRN effectors and their roles in manipulating cell death during Persea americana infection
Source: BMC Genomics. 2024 May 2;25:435. doi: 10.1186/s12864-024-10358-3 (PMC11064341; doi:10.1186/s12864-024-10358-3)
Supplement: Supplementary file 12 — Supplementary Material 12 [file 12864_2024_10358_MOESM12_ESM.xlsx]

## Sheet: Sheet1
	Supplementary Table 11: Summarisation of crinkling and necrosis (CRN) domains identified by Haas et al. (2009) (27) present in the confirmed amino acid sequences of Phytophthora cinnamomi CRN effectors from the current.
	P. cinnamomi CRN ID	CRN domain	PcinCRN domain sequence
	PcinCRN11_1	Partial DFA	QTGLWLVTGSVDNALNTKGIRCRLYRLAGSYLGYYDPARRAEDKDNALWYEGKTLRIHSLFETS
	PcinCRN11_2	DFA	QTGLWLVTGSVDNALNTKGIRCRLYRLAGSYLGYYDPARRAEDKDNALWYEGKTLRIHSLFETRENALLFDNALQDESITPASALNGHTVSANVASTSTSLELSQLRRIYGRDYDPNDTESPQASMLSLSTTTSIVDVATDEFKYQRIESEEWFGSVGKAQSYHVMSREHCLKYPSYKKYDNDPSNRLALSAELHEWFDARSFTVPTMKI
		Partial DDC	VNNRYKVEVF
	PcinCRN30_1	None
	PcinCRN30_2	None
	PcinCRN52	DA	RALKYKQQDTDGGSSTLNASYLSYWRSLQSLF
	PcinCRN53_1	Partial DAB	YSWIPKIAESE
		Partial DHD	AATTPLTVEQVEMSMNKVLRERDEKASAYSF
		Partial DHC	NIVDPRLPVA
	PcinCRN53_2	None
	PcinCRN73_1	Partial DBF	RGTTDVLLVDRRSIQHREPLAGVRMVVELKKKWSSTINPKLLENWYLP
		Partial DBH	RLADDYITFVEP
	PcinCRN73_2	Partial DBF	RGTTDVLLVDRRSIQHREPLAGVRMVVELKKKWSSTINPKLLENWYLP
		Partial DBH	RLADDYITFVEP
	PcinCRN75_1	Partial DBH	RLADDYITFVEP
	PcinCRN75_1	Partial DBH	RLADDYITFVEP
	PcinCRN77	Partial DBH	RLADDYITFVEP
	PcinCRN81_1	Partial DM	SRALKYKRTYSR
	PcinCRN81_2	Partial DM	SRALKYKRTYSR
	PcinCRN86	none
	PcinCRN95_1	DAB	RNGGLDMINAAGNKIGNWDEATVVVSDGIPALPPSSRVWIKPEKWNQGGYDAIMVDKKKRHVQMIQITSAHTHALHLNYFYLWLDALVKSRETFEIKLLEIIFVVESDKLNDFSISKVTGQGLLKP
		DXX/DXZ	EKEVMDDSGLPPSRVTLYCRPAFHMQIEFLRERVLREGRLGWILGPPGTGKSTTAMAFALTVDRREWVVTWIHVDTHLKWRCVRLVGGERQTRVVDITELKDVLEFGGDTKHHLVLVDGWTAAESFTNLSVMCSEWFLQKDAVMARRLAFICSVAARGKISDNVDLLTGAMECQVWSWTLDEYLDATTDGEFFTEVSPNLDATVGDESAMVRTKYYYAGGSCRYMFCFNTEQVMEKLNRAVDSLNDVAIVATTGQRSSLSVNRLFAM
	PcinCRN95_2	DAB	RNGGLDMINAAGNKIGNWDEATVVVSDGIPVLPPSSRVWIKPEKWNQGGYDAIMVDKKKRHVQMIQITSAHTHTLHLNYFYLWLDALVKSRETFEIKLLEIIFVVESDKLNDFSISTVTGQGLLKP
		DXX/DXZ	EKEVMDDSGLPPSRVTLYCRPAFHMQIEFLRERVLREGRLGWILGPPGTGKSTTAMAFALTVDRREWVVTWIHVGTHLKWRCVRLVGGERQTRVVDITELKDVLEFGGDTKHHLVLVDGWTAAESFTNLSVICSEWFLQKDAVMARRLAFICSVAARGKISDNVDLLTGAMECQVWSWTLDEYLDSTTDGEFFTEVSPNLDATVGDESAMVRTKYYYAGGSCRYMFCFNTEQVMEKLNRAVDSLNDVAIVATTGQHSSLSVNRLFAM
