# Supplementary material for: Identification of Phytophthora cinnamomi CRN effectors and their roles in manipulating cell death during Persea americana infection
Source: BMC Genomics. 2024 May 2;25:435. doi: 10.1186/s12864-024-10358-3 (PMC11064341; doi:10.1186/s12864-024-10358-3)
Supplement: Supplementary file 13 — Supplementary Material 13 [file 12864_2024_10358_MOESM13_ESM.xlsx]

## Sheet: Sheet1
Supplementary Table 13: Table of 156 Phytophthora spp and a Pythium ultimum outgroup crinkling and necrosis (CRN) sequences used in phylogenetic analysis, comparing the N-terminal of Phytophthora cinnamomi CRN (PcinCRN) effector amino acid sequences to the N-terminal of other putative Phytophthora CRN amino acid sequences.
Name	Species	Amino acid Size	Amino acid sequence
PiCRN_EEY69586	Phytophthora infestans	121	MVTLYCVVVGVAGSAFPVDIDENKSVGHLKDAIKEKNASTITCDAKNLQL
PiCRN_EEY69579	Phytophthora infestans	121	MGKITLVCAIVGEVGSAFGVEMDDGEQVWKAKEVIADKLKYTRRPDILQL
PiCRN_EEY69537	Phytophthora infestans	143	MVKLVCAIVGVAGSAFPVDIDASQLVGDLKNAIKAKNATTITGDAKDLQL
PiCRN_EEY69528	Phytophthora infestans	121	MVTLFCAVVGVAGSTFPVDIDENKSVGHLKKAIKEENASTITCDAKNLQL
PiCRN_EEY68400	Phytophthora infestans	116	MVKLLCAIVGVPGSAFPVNVDEKETVGGLKNAIKRQSDGLITGPWPNLQL
PiCRN_EEY68316	Phytophthora infestans	110	MVKLFCALAGAAGSAFSVRVDESDTVDDLRNMIRDHPQFGHPNSKLQLFL
PiCRN_EEY68059	Phytophthora infestans	121	MVLLSLQCAVVGQAGSSFDVEIGDGAKVSALKREIKKEKTNDFKGIDADK
PiCRN_EEY67643	Phytophthora infestans	119	MVKLLCAVVGVAESVLSVRVDESDSVADLKKAVKAEKKNDLKDVDAYKLK
PiCRN_EEY67566	Phytophthora infestans	121	MKLFCSVVGVAGSAFSVEVDEGKTVDDLKVAIKAKKANDFKEVDADKLQL
PiCRN_EEY67520	Phytophthora infestans	118	MVTLYCVVVGVAGSAFPVDIDENKSVGHLKDAIKEKNASTITCDAMNLQL
PiCRN_EEY66561	Phytophthora infestans	144	MVKLVCAIVGVAGSAFPVDIDASQLVGDLKEVIKAKKPNDFKDVDADKLH
PiCRN_EEY66558	Phytophthora infestans	143	MVKLVCAIVGVAGSAFPVDIDASQLVGDLKNAINAKNATTITGDAKDLQL
PiCRN_EEY66550	Phytophthora infestans	113	MVKLVCAIVGVAGSAFPVDIDASQLVGDLKKAIKAENAMTFTGDAKDLQL
PiCRN_EEY64711	Phytophthora infestans	114	MVKLVCAIVGVAGGAFPVDIDVSQLVGDLKEVIKAKKPNDFKDVDADKLH
PiCRN_EEY63810	Phytophthora infestans	145	MVVVSLQCAIVGQVGSSFDVDIDASQLVGDLKNAIKAKNATTITGDAKDL
PiCRN_EEY62580	Phytophthora infestans	114	MVKLVCAIVGVAGGAFPVDIDVSQLVGDLKEVIKAKKPNDFKDVDADKLH
PiCRN_EEY62565	Phytophthora infestans	144	MVKLVCAIVGVAGSAFPVDIDASQLVGDLKKAIKAEKPNDFKDVDADKLH
PiCRN_EEY62561	Phytophthora infestans	144	MVKLVCAIVGVAGSAFPVDIDASQLVGDLKEVIKAKKPNDFKDVDADKLH
PiCRN_EEY62089	Phytophthora infestans	122	MVKLFCSIVGVAGSAFSVEVDEGKTVDDLKEAIKAKKANDFKEVDADKLQ
PiCRN_EEY62087	Phytophthora infestans	121	MVTSYCAVVGVSGSAFPVDIDENKSVGHLKKAIKEENASTITCDAKNLQL
PiCRN_EEY62085	Phytophthora infestans	121	MVTLYCAVVGVSGSAFPVDIDENKSVGHLKKAIKEENASTITCDAKNLQL
PiCRN_EEY62084	Phytophthora infestans	121	MVTLYCVVVGVAGSAFPVDIDENKSVGHLKDAIKEKNAWTITCDAKNLQL
PiCRN_EEY62077	Phytophthora infestans	122	MVKITLVCAIVGEVGSAFGVEIDDGEQVWKAKEVIADKLKYTGRPDKLQL
PiCRN_EEY62075	Phytophthora infestans	123	MVRLFCSIVGVAGSAFSVEVNEGKTVDDLKEAIKAKKANDFKEVDADKLQ
PiCRN_EEY61565	Phytophthora infestans	123	MVKLSLQCTIVGQAGSSFDVEIDDSVKVSKLKKAVKVEKPITITCEADQL
PiCRN_EEY60146	Phytophthora infestans	113	MMVKLFCMFAGLEERVFFVTIHSSRSVGHLKKSIQAKKPWTVTGCAHDLV
PiCRN_EEY60140	Phytophthora infestans	133	MEFAFRPKLVGSFQSVPPRRMMVKLFCMFAGLEERVFFVTIHSSESVSYL
PiCRN_EEY59803	Phytophthora infestans	108	MVAVTLFCAPVGEGSVFSVAIETSMSVGQLKDAIKSHSPEAITCDAKDLQ
PiCRN_EEY59528	Phytophthora infestans	116	MVTLFCAVVGVAGSTFPVDINENKSVGHLKEAIKAKKMFQFPADELQLFL
PiCRN_EEY59526	Phytophthora infestans	119	MVKLFCCIVGVAGSAFSVEVDEDKTVDDLKEAIKAKKANDFKEADADKLQ
PiCRN_EEY56239	Phytophthora infestans	119	MVKFFCAVVGVAESVFSVRVDESDSVDDLKEAIKAKKKNDLKDADAYKLK
PiCRN_EEY55111	Phytophthora infestans	116	MVKLFCAIVGIAGSAFEVDIDQTASVSALKKAVKVEKLYQFPADELQLFL
PiCRN_EEY55110	Phytophthora infestans	118	MVTLYCVVVGVAGSAFPVDIDENKSVGHLKDAIKEKNASTITCDAKNLQL
PiCRN_EEY54729	Phytophthora infestans	125	MVEVSLCCAIVGKEGGVFGVKIDKGVQVWELKDAIKAKNPNDFKDVDAYK
PiCRN_EEY53989	Phytophthora infestans	147	MVMINLFCSVVGETGSAFPVAVDESATVEDLKIKIKEKKADDSALKIVAA
PiCRN_EEY63299	Phytophthora infestans	143	MVKLVCAIVGVAGSAFPVDIDASQLVGDLKNAINAKNATTITGDAKDLQL
PiCRN_EEY65451	Phytophthora infestans	116	MATLYCVVVGVAGSAFPVDIDENKSVGHLKKAIKEEKMYQFPADELKLFL
PiCRN_EEY65449	Phytophthora infestans	118	MVTLFCAVVGVAGSTFPVDINKNKSVGHLKKAIKEENASTITCDAKNLQL
PiCRN_EEY65445	Phytophthora infestans	116	MVTLFCAVVGVAGSTFPVDINENKSVGHLKKAIKAKKMFQFPADELQLFL
PiCRN_EEY65443	Phytophthora infestans	116	MVKLFCAIVGVAGSAFEVDIDQTASVSALKKAVKVEKLYQFPADELQLFL
PiCRN_EEY65442	Phytophthora infestans	121	MVKPFCAIVGVAGSAFEVDIDESASVSALKKAVKEENASTITCDAKNLQL
PiCRN_EEY65440	Phytophthora infestans	118	MVTLYCVVVGVAGSAFPVDIDENKSVGHLKDAIKEKNASTITCDAKNLQL
PiCRN_EEY65439	Phytophthora infestans	116	MVKLFCAIVGIAGSAFEVDIDQTASVSALKKAVKVEKLYQFPADELQLFL
PiCRN_EEY65428	Phytophthora infestans	116	MVTLYCVVVGVAGSAFPVDIDENKSVGHLKKAIKEEKMYQFPADELKLFL
PiCRN_EEY65425	Phytophthora infestans	121	MVKPFCAIVGVAGSAFEVDIDESASVSALKKAVKEENASTITCDAKNLQL
PiCRN_EEY65424	Phytophthora infestans	116	MVKLFCAIVGVAGSAFEVDIDQTASVSALKKAVKVEKLYQFPADELQLFL
PiCRN_EEY65423	Phytophthora infestans	118	MVTLYCVVVGVAGSAFPVDIDENKSVGHLKDAIKEKNASTITCDAKNLQL
PiCRN_EEY65421	Phytophthora infestans	118	MVTLYCVVVGVAGSAFPVDIDENKSVGHLKDAIKEKNASTITCDAKNLQL
PiCRN_EEY64896	Phytophthora infestans	114	MVKLFCSVVGVAGSAFPVNIDERESVGDLKDVIKAKQPETITVKQADKLK
PiCRN_EEY62112	Phytophthora infestans	141	MVKLVCAIVGVAGSAFPVDIDASQLVGDLKKAIKAKKMYQFPADELQLFL
PiCRN_EEY55129	Phytophthora infestans	119	MVKFFCAVVGVAESVFSVRVDESDSVADLKKAVKAKKKNDLKDVDAYKLK
PiCRN_EEY54662	Phytophthora infestans	113	MVKLVCAIVGVAGSAFPVDIDASQLVGDLKKAIKAENAMTFTGDAKDLQL
PiCRN_EEY53066	Phytophthora infestans	116	MVKLFCCIVGVAGSAFSVEVNEGTTVDDLKDEIARKQKYDFAASKLQLFL
PiCRN_EEY52989	Phytophthora infestans	118	MVKLFCAIVGVAGSAFEVDIDQTASVSALKKAIKEENASTITCDAKNLQL
PiCRN_EEY52988	Phytophthora infestans	118	MVTLFCAVVGVAGSTFPVDINENKSVGHLKKAIKEENASTITCDAKNLQL
PiCRN_EEY52986	Phytophthora infestans	118	MVTLYCVVVGVAGSAFPVDIDENKSVGHLKYAIKEKNASTITCDAKNLQL
PiCRN_EEY52984	Phytophthora infestans	116	MVTLYCVVVGVAGSAFPVDIDENKSVGHLKDAIKAKKMFQFPADELQLFL
PiCRN_EEY52982	Phytophthora infestans	118	MVTLFCAVVGVAGSTFPVDINENKSVGHLKKAIKEENASTITCDAKNLQL
PiCRN_EEY52964	Phytophthora infestans	143	MVKLVCAIVGVAGSAFPVDIDASQLVGDLKNAINAKNATTITGDAKDLQL
PiCRN_XP_002909760	Phytophthora infestans	143	MVKLVCAIVGVAGSAFPVDIDASQLVGDLKNAINAKNATTITGDAKDLQL
PiCRN_XP_002908482	Phytophthora infestans	123	MVKLSLQCTIVGQAGSSFDVEIDDSVKVSKLKKAVKVEKPITITCEADQL
PiCRN_XP_002907246	Phytophthora infestans	145	MVVVSLQCAIVGQVGSSFDVDIDASQLVGDLKNAIKAKNATTITGDAKDL
PiCRN_XP_002905719	Phytophthora infestans	144	MVKLVCAIVGVAGSAFPVDIDASQLVGDLKEVIKAKKPNDFKDVDADKLH
PiCRN_XP_002905717	Phytophthora infestans	143	MVKLVCAIVGVAGSAFPVDIDASQLVGDLKNAINAKNATTITGDAKDLQL
PiCRN_XP_002905559	Phytophthora infestans	116	MVKLLCAIVGVPGSAFPVNVDEKETVGGLKNAIKRQSDGLITGPWPNLQL
PiCRN_XP_002905475	Phytophthora infestans	110	MVKLFCALAGAAGSAFSVRVDESDTVDDLRNMIRDHPQFGHPNSKLQLFL
PiCRN_XP_002904620	Phytophthora infestans	147	MVMINLFCSVVGETGSAFPVAVDESATVEDLKIKIKEKKADDSALKIVAA
PiCRN_XP_002903674	Phytophthora infestans	125	MVEVSLCCAIVGKEGGVFGVKIDKGVQVWELKDAIKAKNPNDFKDVDAYK
PiCRN_XP_002903069	Phytophthora infestans	119	MVKFFCAVVGVAESVFSVRVDESDSVDDLKEAIKAKKKNDLKDADAYKLK
PiCRN_XP_002901467	Phytophthora infestans	113	MVKLFCCIVGVAGSAFSVEVNEGKTVDDLKEAIKAKKTNDFKEVDADKLQ
PiCRN_XP_002901466	Phytophthora infestans	116	MVKLFCCIVGVAGSAFAVEVNEGTTVDDLKDEIARKQKCDFAASKLQLFL
PiCRN_XP_002901465	Phytophthora infestans	113	MVKLFCCIVGVAGSAFSVEVNEGKTVDDLKEAIKAKKTNDFKEVDADKLQ
PiCRN_XP_002900721	Phytophthora infestans	116	MVTLFCAVVGVAGSTFPVDINENKSVGHLKEAIKAKKMFQFPADELQLFL
PiCRN_XP_002900719	Phytophthora infestans	119	MVKLFCCIVGVAGSAFSVEVDEDKTVDDLKEAIKAKKANDFKEADADKLQ
PiCRN_XP_002900714	Phytophthora infestans	118	MVKLFCAIVGVAGSAFEVDIDQTASVSALKKAIKEENASTITCDAKNLQL
PiCRN_XP_002900488	Phytophthora infestans	108	MVAVTLFCAPVGEGSVFSVAIETSMSVGQLKDAIKSHSPEAITCDAKDLQ
PiCRN_XP_002900353	Phytophthora infestans	113	MMVKLFCMFAGLEERVFFVTIHSSRSVGHLKKSIQAKKPWTVTGCAHDLV
PiCRN_XP_002900347	Phytophthora infestans	133	MEFAFRPKLVGSFQSVPPRRMMVKLFCMFAGLEERVFFVTIHSSESVSYL
PiCRN_XP_002900346	Phytophthora infestans	94	SIDSSESVSYLKESIQAKKPWTVTGCAHDLVLFLAKKDNVWLNEASAAAV
PiCRN_XP_002899394	Phytophthora infestans	122	MVKLFCSIVGVAGSAFSVEVDEGKTVDDLKEAIKAKKANDFKEVDADKLQ
PiCRN_XP_002899391	Phytophthora infestans	121	MVTSYCAVVGVSGSAFPVDIDENKSVGHLKKAIKEENASTITCDAKNLQL
PiCRN_XP_002899388	Phytophthora infestans	121	MVTLYCVVVGVAGSAFPVDIDENKSVGHLKDAIKEKNAWTITCDAKNLQL
PiCRN_XP_002899381	Phytophthora infestans	122	MVKITLVCAIVGEVGSAFGVEIDDGEQVWKAKEVIADKLKYTGRPDKLQL
PiCRN_XP_002899379	Phytophthora infestans	123	MVRLFCSIVGVAGSAFSVEVNEGKTVDDLKEAIKAKKANDFKEVDADKLQ
PiCRN_XP_002899378	Phytophthora infestans	122	MVKLFCSIVGVAGSAFSVEVDEGKIVDDLKEAIKAKKANDFKEVDADKLQ
PiCRN_XP_002898826	Phytophthora infestans	145	MVVVSLQCAIVGQAGSSFDVEIDDGAKVSKLKDAIKAKNATTITGDAKDL
PiCRN_XP_002897911	Phytophthora infestans	114	MVKLVCAIVGVAGGAFPVDIDVSQLVGDLKEVIKAKKPNDFKDVDADKLH
PiCRN_XP_002897626	Phytophthora infestans	114	MVKLFCSVVGVAGSAFPVNIDERESVGDLKDVIKAKQPETITVKQADKLK
PiCRN_XP_002897169	Phytophthora infestans	116	MATLYCVVVGVAGSAFPVDIDENKSVGHLKKAIKEEKMYQFPADELKLFL
PiCRN_XP_002897167	Phytophthora infestans	118	MVTLFCAVVGVAGSTFPVDINKNKSVGHLKKAIKEENASTITCDAKNLQL
PiCRN_XP_002897163	Phytophthora infestans	116	MVTLFCAVVGVAGSTFPVDINENKSVGHLKKAIKAKKMFQFPADELQLFL
PiCRN_XP_002897161	Phytophthora infestans	116	MVKLFCAIVGVAGSAFEVDIDQTASVSALKKAVKVEKLYQFPADELQLFL
PiCRN_XP_002897160	Phytophthora infestans	121	MVKPFCAIVGVAGSAFEVDIDESASVSALKKAVKEENASTITCDAKNLQL
PiCRN_XP_002897158	Phytophthora infestans	118	MVTLYCVVVGVAGSAFPVDIDENKSVGHLKDAIKEKNASTITCDAKNLQL
PiCRN_XP_002897157	Phytophthora infestans	116	MVKLFCAIVGIAGSAFEVDIDQTASVSALKKAVKVEKLYQFPADELQLFL
PiCRN_XP_002897146	Phytophthora infestans	116	MVTLYCVVVGVAGSAFPVDIDENKSVGHLKKAIKEEKMYQFPADELKLFL
PiCRN_XP_002897142	Phytophthora infestans	116	MVKLFCAIVGVAGSAFEVDIDQTASVSALKKAVKVEKLYQFPADELQLFL
PiCRN_XP_002897141	Phytophthora infestans	118	MVTLYCVVVGVAGSAFPVDIDENKSVGHLKDAIKEKNASTITCDAKNLQL
PiCRN_XP_002897069	Phytophthora infestans	113	MVKLVCAIVGVAGSAFPVDIDASQLVGDLKKAIKAENAMTFTGDAKDLQL
PiCRN_XP_002896425	Phytophthora infestans	121	MKLFCSVVGVAGSAFSVEVDEGKTVDDLKVAIKAKKANDFKEVDADKLQL
PiCRN_XP_002896306	Phytophthora infestans	119	MVKLLCAVVGVAESVLSVRVDESDSVADLKKAVKAEKKNDLKDVDAYKLK
PiCRN_XP_002997617	Phytophthora infestans	121	MVLLSLQCAVVGQAGSSFDVEIGDGAKVSALKREIKKEKTNDFKGIDADK
PiCRN_XP_002997249	Phytophthora infestans	143	MVKLVCAIVGVAGSAFPVDIDASQLVGDLKNAIKAKNATTITGDAKDLQL
PiCRN_XP_002997241	Phytophthora infestans	121	MVTLFCAVVGVAGSTFPVDINENKWVGHLKKAIKEENASTITCDAKNLQL
PiCRN_XP_002997236	Phytophthora infestans	118	MVTLFCAVVGVAGSTFPVDINENKSVGHLKKAIKEENASTITCDAKNLQL
PiCRN_XP_002997194	Phytophthora infestans	121	MVTLYCVVVGVAGSAFPVDIDENKSVGHLKDAIKEKNASTITCDAKNLQL
PiCRN_XP_002997189	Phytophthora infestans	121	MVKPFCAIVGVAGSAFEVDIDESASVSALKKAVKEENASTITCDAKNLQL
PiCRN_XP_002997187	Phytophthora infestans	121	MGKITLVCAIVGEVGSAFGVEMDDGEQVWKAKEVIADKLKYTRRPDILQL
PiCRN_XP_002896183	Phytophthora infestans	114	MVKLVCAIVGVAGSAFPVDIDASQLVGDLKKAIKAEKPNDFKDVDADKLH
PiCRN_XP_002896174	Phytophthora infestans	143	MVKLVCAIVGVAGSAFPVDIDASQLVGDLKNAINAKNATTITGDAKDLQL
PiCRN_XP_002896171	Phytophthora infestans	149	MVKLVCAIVGVAGSAFPVDIDASQLVGDLKKAIKAEKPNDFKDVDADKLH
PiCRN_XP_002896161	Phytophthora infestans	118	MVKLFCAIVGVAGSAFEVDIDQTASVSALKKAIKEENASTITCDAKNLQL
PiCRN_XP_002896160	Phytophthora infestans	118	MVTLFCAVVGVAGSTFPVDINENKSVGHLKKAIKEENASTITCDAKNLQL
PiCRN_XP_002896158	Phytophthora infestans	118	MVTLYCVVVGVAGSAFPVDIDENKSVGHLKYAIKEKNASTITCDAKNLQL
PiCRN_XP_002896156	Phytophthora infestans	116	MVTLYCVVVGVAGSAFPVDIDENKSVGHLKDAIKAKKMFQFPADELQLFL
PiCRN_XP_002896154	Phytophthora infestans	118	MVTLFCAVVGVAGSTFPVDINENKSVGHLKKAIKEENASTITCDAKNLQL
PiCRN_XP_002896093	Phytophthora infestans	113	MVKLFCCIVGVAGSAFSVEVNEGKTVDDLKEAIKAKKTNDFKEVDADKLQ
PiCRN_XP_002896091	Phytophthora infestans	116	MVKLFCCIVGVAGSAFSVEVNEGTTVDDLKDEIARKQKYDFAASKLQLFL
PiCRN_XP_002895803	Phytophthora infestans	113	MVKLVCAIVGVAGSAFPVDIDASQLVGDLKKAIKAENAMTFTGDAKDLQL
PiCRN_XP_002895700	Phytophthora infestans	116	MVKLFCAIVGIAGSAFEVDIDQTASVSALKKAVKVEKLYQFPADELQLFL
PiCRN_XP_002895699	Phytophthora infestans	118	MVTLYCVVVGVAGSAFPVDIDENKSVGHLKDAIKEKNASTITCDAKNLQL
PiCRN_XP_002895685	Phytophthora infestans	119	MVKFFCAVVGVAESVFSVRVDESDSVADLKKAVKAKKKNDLKDVDAYKLK
PiCRN_XP_002895184	Phytophthora infestans	121	MVKLFCSIVGVAGSAFSVEVDEGKTVDDLKEAIKAKKANDFKEVDADKLQ
PiCRN_XP_002895176	Phytophthora infestans	119	MVKLLCAVVGVAESVLSVRVDESDSVADLKKAVKAEKKNDLKDVDAYKLK
PiCRN_XP_002894997	Phytophthora infestans	141	MVKLVCAIVGVAGSAFPVDIDASQLVGDLKKAIKAKKMYQFPADELQLFL
PmCRN_OWZ21632	Phytophthora megakarya	111	MVLLSCAIIGEGSVISIIIEEWKTVALLKKAIKDESEDITIPWKNLQLFL
PmCRN_OWZ13447	Phytophthora megakarya	132	MVKLFCAIVGEVGSTFSVRVDENDSVDELKSAIQKKKKRNVLKDVDPGEL
PmCRN_OWZ07897	Phytophthora megakarya	114	MVNLSCAIVGVVGRFPVNIDENETVGDLKDAIKDKKPNDLKDVDADKLQL
PmCRN_OWZ05155	Phytophthora megakarya	119	MVKLFCAIVGEVGSAFPVDIDENETVGDLKNAIKAKNSATITCDARELQL
PmCRN_OWZ01934	Phytophthora megakarya	115	MVKLFCAIVGVDGSAFPVEIDENETVGDLKEAIQKKKPNDLKDVDPDKLQ
PmCRN_OWY96594	Phytophthora megakarya	119	MLKLFCAIVGVSGSSFHVDIDENETVGDLKDAIKDKKPLTITCEADQLQL
PmCRN_OWY95983	Phytophthora megakarya	119	MELCCALVGARGSVFSVKIDANESVATLKDAIQKKKKQNVLKNVDAMNLQ
PmCRN_OWY95824	Phytophthora megakarya	114	MVKLFCAIVGVAGSSFPVDIDENEKVGDLKNAIKDQKPNGLKDVDADKLQ
PmCRN_OWY94350	Phytophthora megakarya	118	MVQLFCAIVGEVESSFSVDIDENETVSDLKDAIKDKNSATITCDARKLKL
PmCRN_OWY92741	Phytophthora megakarya	110	MVELSLQCAIVGQVGSSFGVKIDDGAKVSDLKDAIKSQSDGIITRPWPLL
PiCRN_Q2M405	Phytophthora infestans	116	MVTLFCAVVGVAGSTFPVDINENKSVGHLKKAIKEEKMYQFPADELQLFL
PsCRN_G4YRT1	Phytophthora sojae	124	MVKLFCAIVGAAGSAFPVDIDAGQSAGDLKDAIKAKNPATITCDAKDLQL
PsCRN_G4YUT3	Phytophthora sojae	133	MVKLSCVIVGVPGDPFQVEIDEICELVAGLKDAIKKEKPDSIKCDADKLQ
PiCRN_Q2M408	Phytophthora infestans	115	MVKLFCSIVGVAGSPFSVEVNEGKTVDDLKKAIKAENLDDPTLRNVAPKN
PcCRN_P0CV73	Phytophthora capsici	114	MVKLSLQCAVVDQAGSSFDVEIDDSAKVSKLKKVIKEENPATITCDAKDL
PiCRN_Q8H6Z4	Phytophthora infestans	143	MVKLVCAIVGVAGSAFPVDTDASQLVGDLKKAIKAENAMTFTGDAKDLQL
PiCRN_Q2M3Z7	Phytophthora infestans	146	MVVVSLQCAIVGQAGSSFDVEIDDGAKVSKLKDAIKAKKPNDFKVVDADK
PiCRN_Q2M3Z8	Phytophthora infestans	143	MVKLVCAIVGVAGSAFPVDIDASQLVGDLKKAIKAENAMTFTGDAKDLQL
PsCRN_E9M7A1	Phytophthora sojae	123	MVKLFCAIVGVAGSAFPVDIDGGQSVGDLKKAIKAESEDITIPAKDLKLF
PsCRN_A0A0M5K865	Phytophthora sojae	118	MVKLYCAVVGVAGSAFSVRVDESDTVDDLKDAIKAKKPNDFKDIDADKLE
PiCRN_Q8H6Z6	Phytophthora infestans	121	MVTLYCVVVGVAGSAFPVDIDENKSVGHLKDAIKEKNASTITCDAKNLQL
PcCRN_A0A0B4V0B1	Phytophthora capsici	120	MIWLYCAIVGKAGGVFGVKINKGDQVWELKKKIKDENQATITCDANELQL
PcCRN_A0A8A1V3M4	Phytophthora capsici	119	MTELKLFCALVDTQAVFYVTINGEKTVYDLKKAIKNEKPNDLEKVDTAML
PcCRN_A0A8A1V4H4	Phytophthora capsici	111	MKLFYVIVGVAGSPFPVDIEPSETVGDLTKAIKKENKCRFKHVDAYDLQL
PcCRN_A0A8A1V5Q0	Phytophthora capsici	114	MVKLSLQCAVVDQAGSSFDVEIDDSAKVSKLKKVIKEENPATITCDAKDL
PcCRN_A0A8A1V6E1	Phytophthora capsici	112	MVFLFCAIVGVGGSPFPVDINENLSVGHFKDAIIKQSGGLISATIPPSTL
PcCRN_A0A8A1V8Y0	Phytophthora capsici	108	MKLFCAMVGMAVGIIEVDIDNNAYVTALRDAIATKNEEIKKSALRLKLFL
PcCRN_A0A8A1V9T8	Phytophthora capsici	141	MMKLFCAIVGVAGSAFSVKVDEGATVDDLKKAIKAEKMYQFPADELRLFL
PcCRN_A0A8A1VA29	Phytophthora capsici	133	MIKLFCAIVGEERNVIEVDISDVESISALKEAIKTKMPITLKYVDANTLQ
PuCRN_K3WBE4	Pythium ultimum	120	MTKFFEMNKFSSVLSHPQIYKKVLERDAYVVIFAELMKDVKFCLEVGMPS
