# Supplementary material for: Identification of Phytophthora cinnamomi CRN effectors and their roles in manipulating cell death during Persea americana infection
Source: BMC Genomics. 2024 May 2;25:435. doi: 10.1186/s12864-024-10358-3 (PMC11064341; doi:10.1186/s12864-024-10358-3)
Supplement: Supplementary file 14 — Supplementary Material 14 [file 12864_2024_10358_MOESM14_ESM.xlsx]

## Sheet: Sheet1
Supplementary Table 11: Table of 213 Phytophthora spp crinkling and necrosis (CRN) amino acid sequences used to construct the hiddden markov model (HMM) used to search the Phytophthora cinnamomi GKB4 genome, to identify putative P. cinnamomi CRNs (PcinCRNs). Four sequences belong to Phytophthora capsici, one from Phtophthora sojae, two from Phytophthora palmivora var. palmivora, 17 from Phytophth…
Name	Species	Amino acid Size	Amino acid sequence
AFB18276.1_crinkling_and_necrosis_inducing_protein_2_Phytophthora_capsici	Phytophthora capsici	352	MVKLFCTIIGDGSAFVVTIDEGQTVGDLKKKIKDENEDDPTLDIVAAKNL
AFB18279.1_crinkling_and_necrosis_inducing_protein_5_Phytophthora_capsici	Phytophthora capsici	402	MMKLFCAIVGVAGSAFSVKVDEGETVDDLKKAIKAEKMYQFPADELRLFL
AFB18282.1_crinkling_and_necrosis_inducing_protein_8_Phytophthora_capsici	Phytophthora capsici	414	MIWLYCAIVGKTGGVFGVKINKGDQVWELKKKIKDENQATITCDANELQL
EEY52961.1_Crinkler_(CRN)_family_protein_Phytophthora_infestans_T30-4	Phytophthora infestans	462	MVKLVCAIVGVAGSAFPVDIDASQLVGDLKKAIKAEKPNDFKDVDADKLH
EEY52964.1_Crinkler_(CRN)_family_protein_Phytophthora_infestans_T30-4	Phytophthora infestans	189	MVKLVCAIVGVAGSAFPVDIDASQLVGDLKNAINAKNATTITGDAKDLQL
EEY52973.1_Crinkler_(CRN)_family_protein_Phytophthora_infestans_T30-4	Phytophthora infestans	586	MVKLVCAIVGVAGSAFPVDIDASQLVGDLKKAIKAEKPNDFKDVDADKLH
EEY52982.1_Crinkler_(CRN)_family_protein_Phytophthora_infestans_T30-4	Phytophthora infestans	528	MVTLFCAVVGVAGSTFPVDINENKSVGHLKKAIKEENASTITCDAKNLQL
EEY52984.1_Crinkler_(CRN)_family_protein_Phytophthora_infestans_T30-4	Phytophthora infestans	426	MVTLYCVVVGVAGSAFPVDIDENKSVGHLKDAIKAKKMFQFPADELQLFL
EEY52986.1_Crinkler_(CRN)_family_protein_Phytophthora_infestans_T30-4	Phytophthora infestans	428	MVTLYCVVVGVAGSAFPVDIDENKSVGHLKYAIKEKNASTITCDAKNLQL
EEY52988.1_Crinkler_(CRN)_family_protein_Phytophthora_infestans_T30-4	Phytophthora infestans	386	MVTLFCAVVGVAGSTFPVDINENKSVGHLKKAIKEENASTITCDAKNLQL
EEY52989.1_Crinkler_(CRN)_family_protein_Phytophthora_infestans_T30-4	Phytophthora infestans	558	MVKLFCAIVGVAGSAFEVDIDQTASVSALKKAIKEENASTITCDAKNLQL
EEY53066.1_Crinkler_(CRN)_family_protein_Phytophthora_infestans_T30-4	Phytophthora infestans	846	MVKLFCCIVGVAGSAFSVEVNEGTTVDDLKDEIARKQKYDFAASKLQLFL
EEY53068.1_Crinkler_(CRN)_family_protein_Phytophthora_infestans_T30-4	Phytophthora infestans	841	MVKLFCCIVGVAGSAFSVEVNEGKTVDDLKEAIKAKKTNDFKEVDADKLQ
EEY53989.1_Crinkler_(CRN)_family_protein_partial_Phytophthora_infestans_T30-4	Phytophthora infestans	404	MVMINLFCSVVGETGSAFPVAVDESATVEDLKIKIKEKKADDSALKIVAA
EEY54662.1_Crinkler_(CRN)_family_protein_Phytophthora_infestans_T30-4	Phytophthora infestans	252	MVKLVCAIVGVAGSAFPVDIDASQLVGDLKKAIKAENAMTFTGDAKDLQL
EEY54729.1_Crinkler_(CRN)_family_protein_Phytophthora_infestans_T30-4	Phytophthora infestans	381	MVEVSLCCAIVGKEGGVFGVKIDKGVQVWELKDAIKAKNPNDFKDVDAYK
EEY55110.1_Crinkler_(CRN)_family_protein_Phytophthora_infestans_T30-4	Phytophthora infestans	374	MVTLYCVVVGVAGSAFPVDIDENKSVGHLKDAIKEKNASTITCDAKNLQL
EEY55111.1_Crinkler_(CRN)_family_protein_Phytophthora_infestans_T30-4	Phytophthora infestans	426	MVKLFCAIVGIAGSAFEVDIDQTASVSALKKAVKVEKLYQFPADELQLFL
EEY55129.1_Crinkler_(CRN)_family_protein_Phytophthora_infestans_T30-4	Phytophthora infestans	416	MVKFFCAVVGVAESVFSVRVDESDSVADLKKAVKAKKKNDLKDVDAYKLK
EEY56234.1_Crinkler_(CRN)_family_protein_Phytophthora_infestans_T30-4	Phytophthora infestans	416	MVKFFCAVVGVAESVFSVRVDESDSVDDLKEAIKAKKKNDLKDVDAYKLK
EEY56235.1_Crinkler_(CRN)_family_protein_Phytophthora_infestans_T30-4	Phytophthora infestans	416	MVKLLCAVVGVAESVLSVRVDESDSVADLKKAVKAEKKNDLKDVDAYKLK
EEY56237.1_Crinkler_(CRN)_family_protein_Phytophthora_infestans_T30-4	Phytophthora infestans	416	MVKFFCAVVGVAESVFSVRVDESDSVDDLKEAIKAKKKNDLKDVDAYKLK
EEY56239.1_Crinkler_(CRN)_family_protein_Phytophthora_infestans_T30-4	Phytophthora infestans	408	MVKFFCAVVGVAESVFSVRVDESDSVDDLKEAIKAKKKNDLKDADAYKLK
EEY58992.1_Crinkler_(CRN)_family_protein_Phytophthora_infestans_T30-4	Phytophthora infestans	843	MVKLFCCIVGVAGSAFSVEVNEGKTVDDLKEAIKAKKTNDFKEVDADKLQ
EEY58993.1_Crinkler_(CRN)_family_protein_Phytophthora_infestans_T30-4	Phytophthora infestans	846	MVKLFCCIVGVAGSAFAVEVNEGTTVDDLKDEIARKQKCDFAASKLQLFL
EEY58994.1_Crinkler_(CRN)_family_protein_Phytophthora_infestans_T30-4	Phytophthora infestans	859	MVKLFCCIVGVAGSAFSVEVNEGKTVDDLKEAIKAKKTNDFKEVDADKLQ
EEY59501.1_Crinkler_(CRN)_family_protein_Phytophthora_infestans_T30-4	Phytophthora infestans	416	MVKLLCAVVGVAESVLSVRVDESDSVADLKKAVKAEKKNDLKDVDAYKLK
EEY59521.1_Crinkler_(CRN)_family_protein_Phytophthora_infestans_T30-4	Phytophthora infestans	852	MVKLFCAIVGVAGSAFEVDIDQTASVSALKKAIKEENASTITCDAKNLQL
EEY59526.1_Crinkler_(CRN)_family_protein_Phytophthora_infestans_T30-4	Phytophthora infestans	621	MVKLFCCIVGVAGSAFSVEVDEDKTVDDLKEAIKAKKANDFKEADADKLQ
EEY59528.1_Crinkler_(CRN)_family_protein_Phytophthora_infestans_T30-4	Phytophthora infestans	599	MVTLFCAVVGVAGSTFPVDINENKSVGHLKEAIKAKKMFQFPADELQLFL
EEY59803.1_Crinkler_(CRN)_family_protein_Phytophthora_infestans_T30-4	Phytophthora infestans	377	MVAVTLFCAPVGEGSVFSVAIETSMSVGQLKDAIKSHSPEAITCDAKDLQ
EEY60139.1_crinkler_(CRN)_family_protein_partial_Phytophthora_infestans_T30-4	Phytophthora infestans	313	SIDSSESVSYLKESIQAKKPWTVTGCAHDLVLFLAKKDNVWLNEASAAAV
EEY60140.1_crinkler_(CRN)_family_protein_putative_Phytophthora_infestans_T30-4	Phytophthora infestans	348	MEFAFRPKLVGSFQSVPPRRMMVKLFCMFAGLEERVFFVTIHSSESVSYL
EEY60146.1_crinkler_(CRN)_family_protein_putative_Phytophthora_infestans_T30-4	Phytophthora infestans	332	MMVKLFCMFAGLEERVFFVTIHSSRSVGHLKKSIQAKKPWTVTGCAHDLV
EEY61565.1_Crinkler_(CRN)_family_protein_Phytophthora_infestans_T30-4	Phytophthora infestans	369	MVKLSLQCTIVGQAGSSFDVEIDDSVKVSKLKKAVKVEKPITITCEADQL
EEY62075.1_Crinkler_(CRN)_family_protein_Phytophthora_infestans_T30-4	Phytophthora infestans	580	MVRLFCSIVGVAGSAFSVEVNEGKTVDDLKEAIKAKKANDFKEVDADKLQ
EEY62077.1_Crinkler_(CRN)_family_protein_Phytophthora_infestans_T30-4	Phytophthora infestans	579	MVKITLVCAIVGEVGSAFGVEIDDGEQVWKAKEVIADKLKYTGRPDKLQL
EEY62084.1_Crinkler_(CRN)_family_protein_partial_Phytophthora_infestans_T30-4	Phytophthora infestans	140	MVTLYCVVVGVAGSAFPVDIDENKSVGHLKDAIKEKNAWTITCDAKNLQL
EEY62085.1_Crinkler_(CRN)_family_protein_partial_Phytophthora_infestans_T30-4	Phytophthora infestans	359	MVTLYCAVVGVSGSAFPVDIDENKSVGHLKKAIKEENASTITCDAKNLQL
EEY62087.1_Crinkler_(CRN)_family_protein_Phytophthora_infestans_T30-4	Phytophthora infestans	431	MVTSYCAVVGVSGSAFPVDIDENKSVGHLKKAIKEENASTITCDAKNLQL
EEY62088.1_Crinkler_(CRN)_family_protein_Phytophthora_infestans_T30-4	Phytophthora infestans	432	MVKLFCSIVGVAGSAFSVEVDEGKTVDDLKEAIKAKKANDFKEVDADKLQ
EEY62089.1_Crinkler_(CRN)_family_protein_Phytophthora_infestans_T30-4	Phytophthora infestans	432	MVKLFCSIVGVAGSAFSVEVDEGKTVDDLKEAIKAKKANDFKEVDADKLQ
EEY62090.1_Crinkler_(CRN)_family_protein_Phytophthora_infestans_T30-4	Phytophthora infestans	432	MVKLFCSIVGVAGSAFSVEVDEGKTVDDLKEAIKAKKANDFKEVDADKLQ
EEY62091.1_Crinkler_(CRN)_family_protein_Phytophthora_infestans_T30-4	Phytophthora infestans	605	MVKLFCSIVGVAGSAFSVEVDEGKTVDDLKEAIKAKKANDFKEVDADKLQ
EEY62112.1_Crinkler_(CRN)_family_protein_Phytophthora_infestans_T30-4	Phytophthora infestans	349	MVKLVCAIVGVAGSAFPVDIDASQLVGDLKKAIKAKKMYQFPADELQLFL
EEY62561.1_Crinkler_(CRN)_family_protein_Phytophthora_infestans_T30-4	Phytophthora infestans	616	MVKLVCAIVGVAGSAFPVDIDASQLVGDLKEVIKAKKPNDFKDVDADKLH
EEY62565.1_Crinkler_(CRN)_family_protein_Phytophthora_infestans_T30-4	Phytophthora infestans	352	MVKLVCAIVGVAGSAFPVDIDASQLVGDLKKAIKAEKPNDFKDVDADKLH
EEY62580.1_Crinkler_(CRN)_family_protein_Phytophthora_infestans_T30-4	Phytophthora infestans	586	MVKLVCAIVGVAGGAFPVDIDVSQLVGDLKEVIKAKKPNDFKDVDADKLH
EEY62584.1_Crinkler_(CRN)_family_protein_Phytophthora_infestans_T30-4	Phytophthora infestans	406	MVVVSLQCAIVGQAGSSFDVEIDDGAKVSKLKDAIKAKNATTITGDAKDL
EEY63299.1_Crinkler_(CRN)_family_protein_Phytophthora_infestans_T30-4	Phytophthora infestans	191	MVKLVCAIVGVAGSAFPVDIDASQLVGDLKNAINAKNATTITGDAKDLQL
EEY63810.1_Crinkler_(CRN)_family_protein_Phytophthora_infestans_T30-4	Phytophthora infestans	610	MVVVSLQCAIVGQVGSSFDVDIDASQLVGDLKNAIKAKNATTITGDAKDL
EEY64711.1_Crinkler_(CRN)_family_protein_Phytophthora_infestans_T30-4	Phytophthora infestans	325	MVKLVCAIVGVAGGAFPVDIDVSQLVGDLKEVIKAKKPNDFKDVDADKLH
EEY64896.1_Crinkler_(CRN)_family_protein_Phytophthora_infestans_T30-4	Phytophthora infestans	512	MVKLFCSVVGVAGSAFPVNIDERESVGDLKDVIKAKQPETITVKQADKLK
EEY65421.1_Crinkler_(CRN)_family_protein_Phytophthora_infestans_T30-4	Phytophthora infestans	428	MVTLYCVVVGVAGSAFPVDIDENKSVGHLKDAIKEKNASTITCDAKNLQL
EEY65423.1_crinkler_(CRN)_family_protein_Phytophthora_infestans_T30-4	Phytophthora infestans	428	MVTLYCVVVGVAGSAFPVDIDENKSVGHLKDAIKEKNASTITCDAKNLQL
EEY65424.1_Crinkler_(CRN)_family_protein_Phytophthora_infestans_T30-4	Phytophthora infestans	426	MVKLFCAIVGVAGSAFEVDIDQTASVSALKKAVKVEKLYQFPADELQLFL
EEY65425.1_Crinkler_(CRN)_family_protein_Phytophthora_infestans_T30-4	Phytophthora infestans	558	MVKPFCAIVGVAGSAFEVDIDESASVSALKKAVKEENASTITCDAKNLQL
EEY65428.1_Crinkler_(CRN)_family_protein_Phytophthora_infestans_T30-4	Phytophthora infestans	254	MVTLYCVVVGVAGSAFPVDIDENKSVGHLKKAIKEEKMYQFPADELKLFL
EEY65439.1_Crinkler_(CRN)_family_protein_Phytophthora_infestans_T30-4	Phytophthora infestans	426	MVKLFCAIVGIAGSAFEVDIDQTASVSALKKAVKVEKLYQFPADELQLFL
EEY65440.1_Crinkler_(CRN)_family_protein_Phytophthora_infestans_T30-4	Phytophthora infestans	428	MVTLYCVVVGVAGSAFPVDIDENKSVGHLKDAIKEKNASTITCDAKNLQL
EEY65442.1_Crinkler_(CRN)_family_protein_Phytophthora_infestans_T30-4	Phytophthora infestans	604	MVKPFCAIVGVAGSAFEVDIDESASVSALKKAVKEENASTITCDAKNLQL
EEY65443.1_Crinkler_(CRN)_family_protein_Phytophthora_infestans_T30-4	Phytophthora infestans	426	MVKLFCAIVGVAGSAFEVDIDQTASVSALKKAVKVEKLYQFPADELQLFL
EEY65445.1_Crinkler_(CRN)_family_protein_Phytophthora_infestans_T30-4	Phytophthora infestans	426	MVTLFCAVVGVAGSTFPVDINENKSVGHLKKAIKAKKMFQFPADELQLFL
EEY65449.1_Crinkler_(CRN)_family_protein_Phytophthora_infestans_T30-4	Phytophthora infestans	601	MVTLFCAVVGVAGSTFPVDINKNKSVGHLKKAIKEENASTITCDAKNLQL
EEY65451.1_Crinkler_(CRN)_family_protein_Phytophthora_infestans_T30-4	Phytophthora infestans	426	MATLYCVVVGVAGSAFPVDIDENKSVGHLKKAIKEEKMYQFPADELKLFL
EEY66550.1_Crinkler_(CRN)_family_protein_Phytophthora_infestans_T30-4	Phytophthora infestans	585	MVKLVCAIVGVAGSAFPVDIDASQLVGDLKKAIKAENAMTFTGDAKDLQL
EEY66555.1_Crinkler_(CRN)_family_protein_Phytophthora_infestans_T30-4	Phytophthora infestans	408	MVKLVCAIVGVAGSAFPVDIDASQLVGDLKNAIKAKNATTITGDAKDLQL
EEY66558.1_Crinkler_(CRN)_family_protein_Phytophthora_infestans_T30-4	Phytophthora infestans	189	MVKLVCAIVGVAGSAFPVDIDASQLVGDLKNAINAKNATTITGDAKDLQL
EEY66561.1_Crinkler_(CRN)_family_protein_Phytophthora_infestans_T30-4	Phytophthora infestans	457	MVKLVCAIVGVAGSAFPVDIDASQLVGDLKEVIKAKKPNDFKDVDADKLH
EEY67520.1_Crinkler_(CRN)_family_protein_partial_Phytophthora_infestans_T30-4	Phytophthora infestans	325	MVTLYCVVVGVAGSAFPVDIDENKSVGHLKDAIKEKNASTITCDAMNLQL
EEY67566.1_Crinkler_(CRN)_family_protein_Phytophthora_infestans_T30-4	Phytophthora infestans	823	MKLFCSVVGVAGSAFSVEVDEGKTVDDLKVAIKAKKANDFKEVDADKLQL
EEY67634.1_Crinkler_(CRN)_family_protein_Phytophthora_infestans_T30-4	Phytophthora infestans	414	MVKLLCAVVGVAESVLSVRVDKSDSVADLKKAVKAEKKNDLRNVDAYKLK
EEY67637.1_Crinkler_(CRN)_family_protein_Phytophthora_infestans_T30-4	Phytophthora infestans	408	MVKLLCAVVGVAESVLSVRVDESDSVADLKKAVKAEKKNDLKDVDAYKLK
EEY67640.1_Crinkler_(CRN)_family_protein_Phytophthora_infestans_T30-4	Phytophthora infestans	408	MVKLLCAVVGVAESVSSVRVDESDSVVDLKKAVKAEKKNDLKDVDAYKLK
EEY67641.1_Crinkler_(CRN)_protein_family_Phytophthora_infestans_T30-4	Phytophthora infestans	408	MVKLLCAVVGVAESVLSVRVDESDSVADLKKAVKAEKKNDLKDVDAYKLK
EEY67643.1_Crinkler_(CRN)_family_protein_Phytophthora_infestans_T30-4	Phytophthora infestans	408	MVKLLCAVVGVAESVLSVRVDESDSVADLKKAVKAEKKNDLKDVDAYKLK
EEY68059.1_Crinkler_(CRN)_family_protein_Phytophthora_infestans_T30-4	Phytophthora infestans	434	MVLLSLQCAVVGQAGSSFDVEIGDGAKVSALKREIKKEKTNDFKGIDADK
EEY68063.1_Crinkler_(CRN)_family_protein_Phytophthora_infestans_T30-4	Phytophthora infestans	433	MVLLSLQCAVVGQAGSSFDVEIGDGAKVSALKREIKKENASTITCDAKNL
EEY68100.1_Crinkler_(CRN)_family_protein_Phytophthora_infestans_T30-4	Phytophthora infestans	198	MVVVSLQCAIVGQAGSSFDVEIDDGAKVSKLKDAIKAKNATTITGDAKDL
EEY68117.1_Crinkler_(CRN)_family_protein_Phytophthora_infestans_T30-4	Phytophthora infestans	433	MVLLSLQCAVVGQAGSSFDVEIGDGAKVSALKREIKKEKASTITCDAKNL
EEY68316.1_Crinkler_(CRN)_family_protein_Phytophthora_infestans_T30-4	Phytophthora infestans	741	MVKLFCALAGAAGSAFSVRVDESDTVDDLRNMIRDHPQFGHPNSKLQLFL
EEY68400.1_Crinkler_(CRN)_family_protein_Phytophthora_infestans_T30-4	Phytophthora infestans	838	MVKLLCAIVGVPGSAFPVNVDEKETVGGLKNAIKRQSDGLITGPWPNLQL
EEY68558.1_Crinkler_(CRN)_family_protein_Phytophthora_infestans_T30-4	Phytophthora infestans	189	MVKLVCAIVGVAGSAFPVDIDASQLVGDLKNAINAKNATTITGDAKDLQL
EEY68560.1_Crinkler_(CRN)_family_protein_Phytophthora_infestans_T30-4	Phytophthora infestans	457	MVKLVCAIVGVAGSAFPVDIDASQLVGDLKEVIKAKKPNDFKDVDADKLH
EEY69041.1_Crinkler_(CRN)_family_protein_missing_secretion_signal_peptide_Phytophthora_infestans_T30-4	Phytophthora infestans	881	MSAHTIRNGYDRVNEIVGSRGCKTIPYFPAYVRVQHFILIPESAGSRNYG
EEY69522.1_Crinkler_(CRN)_family_protein_Phytophthora_infestans_T30-4	Phytophthora infestans	428	MVTLYCVVVGVAGSAFPVDIDENKSVGHLKDAIKEKNASTITCDAMNLQL
EEY69523.1_Crinkler_(CRN)_family_protein_partial_Phytophthora_infestans_T30-4	Phytophthora infestans	399	MVTLYCVVVGVAGSAFPVDIDENKSVGHLKDAIKEKNASTITCDAMNLQL
EEY69524.1_Crinkler_(CRN)_family_protein_Phytophthora_infestans_T30-4	Phytophthora infestans	428	MVTLFCAVVGVAGSTFPVDINENKSVGHLKKAIKEENASTITCDAKNLQL
EEY69528.1_Crinkler_(CRN)_family_protein_Phytophthora_infestans_T30-4	Phytophthora infestans	671	MVTLFCAVVGVAGSTFPVDIDENKSVGHLKKAIKEENASTITCDAKNLQL
EEY69529.1_crinkler_(CRN)_family_protein_Phytophthora_infestans_T30-4	Phytophthora infestans	559	MVTLFCAVVGVAGSTFPVDINENKWVGHLKKAIKEENASTITCDAKNLQL
EEY69537.1_Crinkler_(CRN)_family_protein_Phytophthora_infestans_T30-4	Phytophthora infestans	404	MVKLVCAIVGVAGSAFPVDIDASQLVGDLKNAIKAKNATTITGDAKDLQL
EEY69579.1_Crinkler_(CRN)_family_protein_Phytophthora_infestans_T30-4	Phytophthora infestans	604	MGKITLVCAIVGEVGSAFGVEMDDGEQVWKAKEVIADKLKYTRRPDILQL
EEY69581.1_Crinkler_(CRN)_family_protein_Phytophthora_infestans_T30-4	Phytophthora infestans	281	MVKPFCAIVGVAGSAFEVDIDESASVSALKKAVKEENASTITCDAKNLQL
EEY69583.1_Crinkler_(CRN)_family_protein_Phytophthora_infestans_T30-4	Phytophthora infestans	431	MVKPFCAIVGVAGSAFEVDIDESASVSALKKAVKEENASTITCDAKNLQL
EEY69586.1_Crinkler_(CRN)_family_protein_partial_Phytophthora_infestans_T30-4	Phytophthora infestans	347	MVTLYCVVVGVAGSAFPVDIDENKSVGHLKDAIKEKNASTITCDAKNLQL
OWY90217.1_Crinkler_(CRN)_Phytophthora_megakarya	Phytophthora megakarya	231	MVKLFCVIVGEVESSFPVDIDENETVSNLKDAIKDKNSATITCDARKLKL
OWY91876.1_Crinkler_(CRN)_partial_Phytophthora_megakarya	Phytophthora megakarya	113	MVKLFCSMVGEVGSGFPVNIDENESVGDLKNAIKYQSGGIITCPWPLLEL
OWY91892.1_Crinkler_(CRN)_partial_Phytophthora_megakarya	Phytophthora megakarya	127	MVKLVCAIIGEVGRSAFSVRVDEDDSVDDLKKAIKAEKQNVLNDVDPDEL
OWY92244.1_Crinkler_(CRN)_partial_Phytophthora_megakarya	Phytophthora megakarya	122	MVKLFCAIVGVAGSSFPVNIDENETVGDLKKAIKDQSDGIITCPRSQLQL
OWY92253.1_Crinkler_(CRN)_partial_Phytophthora_megakarya	Phytophthora megakarya	166	MVLLNCAIVGIGRVISIIIEEWKSVDLLKEAIKDESDGIITCPRPHLQLF
OWY92741.1_Crinkler_(CRN)_Phytophthora_megakarya	Phytophthora megakarya	144	MVELSLQCAIVGQVGSSFGVKIDDGAKVSDLKDAIKSQSDGIITRPWPLL
OWY93444.1_Crinkler_(CRN)_partial_Phytophthora_megakarya	Phytophthora megakarya	151	MVKLFCTMAGVEGNPFSLSVDEGDSVNELKMAIKVEKHDTIKCEADTLDL
OWY94350.1_Crinkler_(CRN)_Phytophthora_megakarya	Phytophthora megakarya	209	MVQLFCAIVGEVESSFSVDIDENETVSDLKDAIKDKNSATITCDARKLKL
OWY95824.1_Crinkler_(CRN)_Phytophthora_megakarya	Phytophthora megakarya	223	MVKLFCAIVGVAGSSFPVDIDENEKVGDLKNAIKDQKPNGLKDVDADKLQ
OWY95983.1_Crinkler_(CRN)_Phytophthora_megakarya	Phytophthora megakarya	383	MELCCALVGARGSVFSVKIDANESVATLKDAIQKKKKQNVLKNVDAMNLQ
OWY96594.1_Crinkler_(CRN)_Phytophthora_megakarya	Phytophthora megakarya	226	MLKLFCAIVGVSGSSFHVDIDENETVGDLKDAIKDKKPLTITCEADQLQL
OWY97003.1_Crinkler_(CRN)_partial_Phytophthora_megakarya	Phytophthora megakarya	179	MPILWAWEMEKLFWRVRKYLFDAVTNSPSLSSFQNLPAPGKMVLLNCAII
OWZ01934.1_Crinkler_(CRN)_Phytophthora_megakarya	Phytophthora megakarya	389	MVKLFCAIVGVDGSAFPVEIDENETVGDLKEAIQKKKPNDLKDVDPDKLQ
OWZ05155.1_Crinkler_(CRN)_Phytophthora_megakarya	Phytophthora megakarya	165	MVKLFCAIVGEVGSAFPVDIDENETVGDLKNAIKAKNSATITCDARELQL
OWZ07897.1_Crinkler_(CRN)_Phytophthora_megakarya	Phytophthora megakarya	479	MVNLSCAIVGVVGRFPVNIDENETVGDLKDAIKDKKPNDLKDVDADKLQL
OWZ13447.1_Crinkler_(CRN)_Phytophthora_megakarya	Phytophthora megakarya	253	MVKLFCAIVGEVGSTFSVRVDENDSVDELKSAIQKKKKRNVLKDVDPGEL
OWZ21632.1_Crinkler_(CRN)_Phytophthora_megakarya	Phytophthora megakarya	572	MVLLSCAIIGEGSVISIIIEEWKTVALLKKAIKDESEDITIPWKNLQLFL
POM67835.1_Crinkler_(CRN)_family_protein_partial_Phytophthora_palmivora_var._palmivora	Phytophthora palmivora var. palmivora	546	MVKLFCAIVGVAGSAFSVRVDESDTVGYLKKEIKEKKPNDLKNVDAKNLQ
POM72863.1_Crinkler_(CRN)_family_protein_partial_Phytophthora_palmivora_var._palmivora	Phytophthora palmivora var. palmivora	279	MVQLFCAVVGVAGSAFSVRVDESDTVGYLKKEIKEKKPNDLKNVDAMNLQ
sp|E9M7A1.1|	Phytophthora sojae	449	MVKLFCAIVGVAGSAFPVDIDGGQSVGDLKKAIKAESEDITIPAKDLKLF
sp|P0CV73.1|	Phytophthora capsici	426	MVKLSLQCAVVDQAGSSFDVEIDDSAKVSKLKKVIKEENPATITCDAKDL
sp|Q2M405.1|	Phytophthora infestans	599	MVTLFCAVVGVAGSTFPVDINENKSVGHLKKAIKEEKMYQFPADELQLFL
sp|Q2M408.1|	Phytophthora infestans	349	MVKLFCSIVGVAGSPFSVEVNEGKTVDDLKKAIKAENLDDPTLRNVAPKN
sp|Q8H6Z4.1|	Phytophthora infestans	456	MVKLVCAIVGVAGSAFPVDTDASQLVGDLKKAIKAENAMTFTGDAKDLQL
sp|Q8H6Z6.1|	Phytophthora infestans	431	MVTLYCVVVGVAGSAFPVDIDENKSVGHLKDAIKEKNASTITCDAKNLQL
XP_002894997.1_Crinkler_(CRN)_family_protein_Phytophthora_infestans_T30-4	Phytophthora infestans	349	MVKLVCAIVGVAGSAFPVDIDASQLVGDLKKAIKAKKMYQFPADELQLFL
XP_002895176.1_Crinkler_(CRN)_family_protein_Phytophthora_infestans_T30-4	Phytophthora infestans	416	MVKLLCAVVGVAESVLSVRVDESDSVADLKKAVKAEKKNDLKDVDAYKLK
XP_002895184.1_Crinkler_(CRN)_family_protein_Phytophthora_infestans_T30-4	Phytophthora infestans	308	MVKLFCSIVGVAGSAFSVEVDEGKTVDDLKEAIKAKKANDFKEVDADKLQ
XP_002895685.1_Crinkler_(CRN)_family_protein_Phytophthora_infestans_T30-4	Phytophthora infestans	416	MVKFFCAVVGVAESVFSVRVDESDSVADLKKAVKAKKKNDLKDVDAYKLK
XP_002895699.1_Crinkler_(CRN)_family_protein_Phytophthora_infestans_T30-4	Phytophthora infestans	374	MVTLYCVVVGVAGSAFPVDIDENKSVGHLKDAIKEKNASTITCDAKNLQL
XP_002895700.1_Crinkler_(CRN)_family_protein_Phytophthora_infestans_T30-4	Phytophthora infestans	426	MVKLFCAIVGIAGSAFEVDIDQTASVSALKKAVKVEKLYQFPADELQLFL
XP_002895803.1_Crinkler_(CRN)_family_protein_Phytophthora_infestans_T30-4	Phytophthora infestans	252	MVKLVCAIVGVAGSAFPVDIDASQLVGDLKKAIKAENAMTFTGDAKDLQL
XP_002896091.1_Crinkler_(CRN)_family_protein_Phytophthora_infestans_T30-4	Phytophthora infestans	846	MVKLFCCIVGVAGSAFSVEVNEGTTVDDLKDEIARKQKYDFAASKLQLFL
XP_002896093.1_Crinkler_(CRN)_family_protein_Phytophthora_infestans_T30-4	Phytophthora infestans	841	MVKLFCCIVGVAGSAFSVEVNEGKTVDDLKEAIKAKKTNDFKEVDADKLQ
XP_002896154.1_Crinkler_(CRN)_family_protein_Phytophthora_infestans_T30-4	Phytophthora infestans	528	MVTLFCAVVGVAGSTFPVDINENKSVGHLKKAIKEENASTITCDAKNLQL
XP_002896156.1_Crinkler_(CRN)_family_protein_Phytophthora_infestans_T30-4	Phytophthora infestans	426	MVTLYCVVVGVAGSAFPVDIDENKSVGHLKDAIKAKKMFQFPADELQLFL
XP_002896158.1_Crinkler_(CRN)_family_protein_Phytophthora_infestans_T30-4	Phytophthora infestans	428	MVTLYCVVVGVAGSAFPVDIDENKSVGHLKYAIKEKNASTITCDAKNLQL
XP_002896160.1_Crinkler_(CRN)_family_protein_Phytophthora_infestans_T30-4	Phytophthora infestans	386	MVTLFCAVVGVAGSTFPVDINENKSVGHLKKAIKEENASTITCDAKNLQL
XP_002896161.1_Crinkler_(CRN)_family_protein_Phytophthora_infestans_T30-4	Phytophthora infestans	558	MVKLFCAIVGVAGSAFEVDIDQTASVSALKKAIKEENASTITCDAKNLQL
XP_002896171.1_Crinkler_(CRN)_family_protein_Phytophthora_infestans_T30-4	Phytophthora infestans	462	MVKLVCAIVGVAGSAFPVDIDASQLVGDLKKAIKAEKPNDFKDVDADKLH
XP_002896174.1_Crinkler_(CRN)_family_protein_Phytophthora_infestans_T30-4	Phytophthora infestans	189	MVKLVCAIVGVAGSAFPVDIDASQLVGDLKNAINAKNATTITGDAKDLQL
XP_002896183.1_Crinkler_(CRN)_family_protein_Phytophthora_infestans_T30-4	Phytophthora infestans	586	MVKLVCAIVGVAGSAFPVDIDASQLVGDLKKAIKAEKPNDFKDVDADKLH
XP_002896297.1_Crinkler_(CRN)_family_protein_Phytophthora_infestans_T30-4	Phytophthora infestans	414	MVKLLCAVVGVAESVLSVRVDKSDSVADLKKAVKAEKKNDLRNVDAYKLK
XP_002896300.1_Crinkler_(CRN)_family_protein_Phytophthora_infestans_T30-4	Phytophthora infestans	408	MVKLLCAVVGVAESVLSVRVDESDSVADLKKAVKAEKKNDLKDVDAYKLK
XP_002896303.1_Crinkler_(CRN)_family_protein_Phytophthora_infestans_T30-4	Phytophthora infestans	408	MVKLLCAVVGVAESVSSVRVDESDSVVDLKKAVKAEKKNDLKDVDAYKLK
XP_002896304.1_Crinkler_(CRN)_protein_family_Phytophthora_infestans_T30-4	Phytophthora infestans	408	MVKLLCAVVGVAESVLSVRVDESDSVADLKKAVKAEKKNDLKDVDAYKLK
XP_002896306.1_Crinkler_(CRN)_family_protein_Phytophthora_infestans_T30-4	Phytophthora infestans	408	MVKLLCAVVGVAESVLSVRVDESDSVADLKKAVKAEKKNDLKDVDAYKLK
XP_002896425.1_Crinkler_(CRN)_family_protein_Phytophthora_infestans_T30-4	Phytophthora infestans	823	MKLFCSVVGVAGSAFSVEVDEGKTVDDLKVAIKAKKANDFKEVDADKLQL
XP_002896493.1_Crinkler_(CRN)_family_protein_partial_Phytophthora_infestans_T30-4	Phytophthora infestans	325	MVTLYCVVVGVAGSAFPVDIDENKSVGHLKDAIKEKNASTITCDAMNLQL
XP_002897069.1_Crinkler_(CRN)_family_protein_Phytophthora_infestans_T30-4	Phytophthora infestans	585	MVKLVCAIVGVAGSAFPVDIDASQLVGDLKKAIKAENAMTFTGDAKDLQL
XP_002897074.1_Crinkler_(CRN)_family_protein_Phytophthora_infestans_T30-4	Phytophthora infestans	408	MVKLVCAIVGVAGSAFPVDIDASQLVGDLKNAIKAKNATTITGDAKDLQL
XP_002897077.1_Crinkler_(CRN)_family_protein_Phytophthora_infestans_T30-4	Phytophthora infestans	189	MVKLVCAIVGVAGSAFPVDIDASQLVGDLKNAINAKNATTITGDAKDLQL
XP_002897080.1_Crinkler_(CRN)_family_protein_Phytophthora_infestans_T30-4	Phytophthora infestans	457	MVKLVCAIVGVAGSAFPVDIDASQLVGDLKEVIKAKKPNDFKDVDADKLH
XP_002897139.1_Crinkler_(CRN)_family_protein_Phytophthora_infestans_T30-4	Phytophthora infestans	428	MVTLYCVVVGVAGSAFPVDIDENKSVGHLKDAIKEKNASTITCDAKNLQL
XP_002897141.1_crinkler_(CRN)_family_protein_Phytophthora_infestans_T30-4	Phytophthora infestans	428	MVTLYCVVVGVAGSAFPVDIDENKSVGHLKDAIKEKNASTITCDAKNLQL
XP_002897142.1_Crinkler_(CRN)_family_protein_Phytophthora_infestans_T30-4	Phytophthora infestans	426	MVKLFCAIVGVAGSAFEVDIDQTASVSALKKAVKVEKLYQFPADELQLFL
XP_002897143.1_Crinkler_(CRN)_family_protein_Phytophthora_infestans_T30-4	Phytophthora infestans	558	MVKPFCAIVGVAGSAFEVDIDESASVSALKKAVKEENASTITCDAKNLQL
XP_002897146.1_Crinkler_(CRN)_family_protein_Phytophthora_infestans_T30-4	Phytophthora infestans	254	MVTLYCVVVGVAGSAFPVDIDENKSVGHLKKAIKEEKMYQFPADELKLFL
XP_002897157.1_Crinkler_(CRN)_family_protein_Phytophthora_infestans_T30-4	Phytophthora infestans	426	MVKLFCAIVGIAGSAFEVDIDQTASVSALKKAVKVEKLYQFPADELQLFL
XP_002897158.1_Crinkler_(CRN)_family_protein_Phytophthora_infestans_T30-4	Phytophthora infestans	428	MVTLYCVVVGVAGSAFPVDIDENKSVGHLKDAIKEKNASTITCDAKNLQL
XP_002897160.1_Crinkler_(CRN)_family_protein_Phytophthora_infestans_T30-4	Phytophthora infestans	604	MVKPFCAIVGVAGSAFEVDIDESASVSALKKAVKEENASTITCDAKNLQL
XP_002897161.1_Crinkler_(CRN)_family_protein_Phytophthora_infestans_T30-4	Phytophthora infestans	426	MVKLFCAIVGVAGSAFEVDIDQTASVSALKKAVKVEKLYQFPADELQLFL
XP_002897163.1_Crinkler_(CRN)_family_protein_Phytophthora_infestans_T30-4	Phytophthora infestans	426	MVTLFCAVVGVAGSTFPVDINENKSVGHLKKAIKAKKMFQFPADELQLFL
XP_002897167.1_Crinkler_(CRN)_family_protein_Phytophthora_infestans_T30-4	Phytophthora infestans	601	MVTLFCAVVGVAGSTFPVDINKNKSVGHLKKAIKEENASTITCDAKNLQL
XP_002897169.1_Crinkler_(CRN)_family_protein_Phytophthora_infestans_T30-4	Phytophthora infestans	426	MATLYCVVVGVAGSAFPVDIDENKSVGHLKKAIKEEKMYQFPADELKLFL
XP_002897626.1_Crinkler_(CRN)_family_protein_Phytophthora_infestans_T30-4	Phytophthora infestans	512	MVKLFCSVVGVAGSAFPVNIDERESVGDLKDVIKAKQPETITVKQADKLK
XP_002897911.1_Crinkler_(CRN)_family_protein_Phytophthora_infestans_T30-4	Phytophthora infestans	325	MVKLVCAIVGVAGGAFPVDIDVSQLVGDLKEVIKAKKPNDFKDVDADKLH
XP_002898803.1_Crinkler_(CRN)_family_protein_Phytophthora_infestans_T30-4	Phytophthora infestans	616	MVKLVCAIVGVAGSAFPVDIDASQLVGDLKEVIKAKKPNDFKDVDADKLH
XP_002898807.1_Crinkler_(CRN)_family_protein_Phytophthora_infestans_T30-4	Phytophthora infestans	352	MVKLVCAIVGVAGSAFPVDIDASQLVGDLKKAIKAEKPNDFKDVDADKLH
XP_002898822.1_Crinkler_(CRN)_family_protein_Phytophthora_infestans_T30-4	Phytophthora infestans	586	MVKLVCAIVGVAGGAFPVDIDVSQLVGDLKEVIKAKKPNDFKDVDADKLH
XP_002898826.1_Crinkler_(CRN)_family_protein_Phytophthora_infestans_T30-4	Phytophthora infestans	406	MVVVSLQCAIVGQAGSSFDVEIDDGAKVSKLKDAIKAKNATTITGDAKDL
XP_002899378.1_Crinkler_(CRN)_family_protein_Phytophthora_infestans_T30-4	Phytophthora infestans	463	MVKLFCSIVGVAGSAFSVEVDEGKIVDDLKEAIKAKKANDFKEVDADKLQ
XP_002899379.1_Crinkler_(CRN)_family_protein_Phytophthora_infestans_T30-4	Phytophthora infestans	580	MVRLFCSIVGVAGSAFSVEVNEGKTVDDLKEAIKAKKANDFKEVDADKLQ
XP_002899381.1_Crinkler_(CRN)_family_protein_Phytophthora_infestans_T30-4	Phytophthora infestans	579	MVKITLVCAIVGEVGSAFGVEIDDGEQVWKAKEVIADKLKYTGRPDKLQL
XP_002899388.1_Crinkler_(CRN)_family_protein_partial_Phytophthora_infestans_T30-4	Phytophthora infestans	140	MVTLYCVVVGVAGSAFPVDIDENKSVGHLKDAIKEKNAWTITCDAKNLQL
XP_002899389.1_Crinkler_(CRN)_family_protein_partial_Phytophthora_infestans_T30-4	Phytophthora infestans	359	MVTLYCAVVGVSGSAFPVDIDENKSVGHLKKAIKEENASTITCDAKNLQL
XP_002899391.1_Crinkler_(CRN)_family_protein_Phytophthora_infestans_T30-4	Phytophthora infestans	431	MVTSYCAVVGVSGSAFPVDIDENKSVGHLKKAIKEENASTITCDAKNLQL
XP_002899392.1_Crinkler_(CRN)_family_protein_Phytophthora_infestans_T30-4	Phytophthora infestans	432	MVKLFCSIVGVAGSAFSVEVDEGKTVDDLKEAIKAKKANDFKEVDADKLQ
XP_002899393.1_Crinkler_(CRN)_family_protein_Phytophthora_infestans_T30-4	Phytophthora infestans	432	MVKLFCSIVGVAGSAFSVEVDEGKTVDDLKEAIKAKKANDFKEVDADKLQ
XP_002899394.1_Crinkler_(CRN)_family_protein_Phytophthora_infestans_T30-4	Phytophthora infestans	432	MVKLFCSIVGVAGSAFSVEVDEGKTVDDLKEAIKAKKANDFKEVDADKLQ
XP_002899395.1_Crinkler_(CRN)_family_protein_Phytophthora_infestans_T30-4	Phytophthora infestans	605	MVKLFCSIVGVAGSAFSVEVDEGKTVDDLKEAIKAKKANDFKEVDADKLQ
XP_002900346.1_crinkler_(CRN)_family_protein_partial_Phytophthora_infestans_T30-4	Phytophthora infestans	313	SIDSSESVSYLKESIQAKKPWTVTGCAHDLVLFLAKKDNVWLNEASAAAV
XP_002900347.1_crinkler_(CRN)_family_protein_putative_Phytophthora_infestans_T30-4	Phytophthora infestans	348	MEFAFRPKLVGSFQSVPPRRMMVKLFCMFAGLEERVFFVTIHSSESVSYL
XP_002900353.1_crinkler_(CRN)_family_protein_putative_Phytophthora_infestans_T30-4	Phytophthora infestans	332	MMVKLFCMFAGLEERVFFVTIHSSRSVGHLKKSIQAKKPWTVTGCAHDLV
XP_002900488.1_Crinkler_(CRN)_family_protein_Phytophthora_infestans_T30-4	Phytophthora infestans	377	MVAVTLFCAPVGEGSVFSVAIETSMSVGQLKDAIKSHSPEAITCDAKDLQ
XP_002900714.1_Crinkler_(CRN)_family_protein_Phytophthora_infestans_T30-4	Phytophthora infestans	852	MVKLFCAIVGVAGSAFEVDIDQTASVSALKKAIKEENASTITCDAKNLQL
XP_002900719.1_Crinkler_(CRN)_family_protein_Phytophthora_infestans_T30-4	Phytophthora infestans	621	MVKLFCCIVGVAGSAFSVEVDEDKTVDDLKEAIKAKKANDFKEADADKLQ
XP_002900721.1_Crinkler_(CRN)_family_protein_Phytophthora_infestans_T30-4	Phytophthora infestans	599	MVTLFCAVVGVAGSTFPVDINENKSVGHLKEAIKAKKMFQFPADELQLFL
XP_002901465.1_Crinkler_(CRN)_family_protein_Phytophthora_infestans_T30-4	Phytophthora infestans	843	MVKLFCCIVGVAGSAFSVEVNEGKTVDDLKEAIKAKKTNDFKEVDADKLQ
XP_002901466.1_Crinkler_(CRN)_family_protein_Phytophthora_infestans_T30-4	Phytophthora infestans	846	MVKLFCCIVGVAGSAFAVEVNEGTTVDDLKDEIARKQKCDFAASKLQLFL
XP_002901467.1_Crinkler_(CRN)_family_protein_Phytophthora_infestans_T30-4	Phytophthora infestans	859	MVKLFCCIVGVAGSAFSVEVNEGKTVDDLKEAIKAKKTNDFKEVDADKLQ
XP_002903064.1_Crinkler_(CRN)_family_protein_Phytophthora_infestans_T30-4	Phytophthora infestans	416	MVKFFCAVVGVAESVFSVRVDESDSVDDLKEAIKAKKKNDLKDVDAYKLK
XP_002903065.1_Crinkler_(CRN)_family_protein_Phytophthora_infestans_T30-4	Phytophthora infestans	416	MVKLLCAVVGVAESVLSVRVDESDSVADLKKAVKAEKKNDLKDVDAYKLK
XP_002903067.1_Crinkler_(CRN)_family_protein_Phytophthora_infestans_T30-4	Phytophthora infestans	416	MVKFFCAVVGVAESVFSVRVDESDSVDDLKEAIKAKKKNDLKDVDAYKLK
XP_002903069.1_Crinkler_(CRN)_family_protein_Phytophthora_infestans_T30-4	Phytophthora infestans	408	MVKFFCAVVGVAESVFSVRVDESDSVDDLKEAIKAKKKNDLKDADAYKLK
XP_002903674.1_Crinkler_(CRN)_family_protein_Phytophthora_infestans_T30-4	Phytophthora infestans	381	MVEVSLCCAIVGKEGGVFGVKIDKGVQVWELKDAIKAKNPNDFKDVDAYK
XP_002904620.1_Crinkler_(CRN)_family_protein_partial_Phytophthora_infestans_T30-4	Phytophthora infestans	404	MVMINLFCSVVGETGSAFPVAVDESATVEDLKIKIKEKKADDSALKIVAA
XP_002905475.1_Crinkler_(CRN)_family_protein_Phytophthora_infestans_T30-4	Phytophthora infestans	741	MVKLFCALAGAAGSAFSVRVDESDTVDDLRNMIRDHPQFGHPNSKLQLFL
XP_002905559.1_Crinkler_(CRN)_family_protein_Phytophthora_infestans_T30-4	Phytophthora infestans	838	MVKLLCAIVGVPGSAFPVNVDEKETVGGLKNAIKRQSDGLITGPWPNLQL
XP_002905717.1_Crinkler_(CRN)_family_protein_Phytophthora_infestans_T30-4	Phytophthora infestans	189	MVKLVCAIVGVAGSAFPVDIDASQLVGDLKNAINAKNATTITGDAKDLQL
XP_002905719.1_Crinkler_(CRN)_family_protein_Phytophthora_infestans_T30-4	Phytophthora infestans	457	MVKLVCAIVGVAGSAFPVDIDASQLVGDLKEVIKAKKPNDFKDVDADKLH
XP_002907246.1_Crinkler_(CRN)_family_protein_Phytophthora_infestans_T30-4	Phytophthora infestans	610	MVVVSLQCAIVGQVGSSFDVDIDASQLVGDLKNAIKAKNATTITGDAKDL
XP_002908482.1_Crinkler_(CRN)_family_protein_Phytophthora_infestans_T30-4	Phytophthora infestans	369	MVKLSLQCTIVGQAGSSFDVEIDDSVKVSKLKKAVKVEKPITITCEADQL
XP_002909760.1_Crinkler_(CRN)_family_protein_Phytophthora_infestans_T30-4	Phytophthora infestans	191	MVKLVCAIVGVAGSAFPVDIDASQLVGDLKNAINAKNATTITGDAKDLQL
XP_002997187.1_Crinkler_(CRN)_family_protein_Phytophthora_infestans_T30-4	Phytophthora infestans	604	MGKITLVCAIVGEVGSAFGVEMDDGEQVWKAKEVIADKLKYTRRPDILQL
XP_002997189.1_Crinkler_(CRN)_family_protein_Phytophthora_infestans_T30-4	Phytophthora infestans	281	MVKPFCAIVGVAGSAFEVDIDESASVSALKKAVKEENASTITCDAKNLQL
XP_002997191.1_Crinkler_(CRN)_family_protein_Phytophthora_infestans_T30-4	Phytophthora infestans	431	MVKPFCAIVGVAGSAFEVDIDESASVSALKKAVKEENASTITCDAKNLQL
XP_002997194.1_Crinkler_(CRN)_family_protein_partial_Phytophthora_infestans_T30-4	Phytophthora infestans	347	MVTLYCVVVGVAGSAFPVDIDENKSVGHLKDAIKEKNASTITCDAKNLQL
XP_002997234.1_Crinkler_(CRN)_family_protein_Phytophthora_infestans_T30-4	Phytophthora infestans	428	MVTLYCVVVGVAGSAFPVDIDENKSVGHLKDAIKEKNASTITCDAMNLQL
XP_002997235.1_Crinkler_(CRN)_family_protein_partial_Phytophthora_infestans_T30-4	Phytophthora infestans	399	MVTLYCVVVGVAGSAFPVDIDENKSVGHLKDAIKEKNASTITCDAMNLQL
XP_002997236.1_Crinkler_(CRN)_family_protein_Phytophthora_infestans_T30-4	Phytophthora infestans	428	MVTLFCAVVGVAGSTFPVDINENKSVGHLKKAIKEENASTITCDAKNLQL
XP_002997240.1_Crinkler_(CRN)_family_protein_Phytophthora_infestans_T30-4	Phytophthora infestans	671	MVTLFCAVVGVAGSTFPVDIDENKSVGHLKKAIKEENASTITCDAKNLQL
XP_002997241.1_crinkler_(CRN)_family_protein_Phytophthora_infestans_T30-4	Phytophthora infestans	559	MVTLFCAVVGVAGSTFPVDINENKWVGHLKKAIKEENASTITCDAKNLQL
XP_002997249.1_Crinkler_(CRN)_family_protein_Phytophthora_infestans_T30-4	Phytophthora infestans	404	MVKLVCAIVGVAGSAFPVDIDASQLVGDLKNAIKAKNATTITGDAKDLQL
XP_002997617.1_Crinkler_(CRN)_family_protein_Phytophthora_infestans_T30-4	Phytophthora infestans	434	MVLLSLQCAVVGQAGSSFDVEIGDGAKVSALKREIKKEKTNDFKGIDADK
XP_002997621.1_Crinkler_(CRN)_family_protein_Phytophthora_infestans_T30-4	Phytophthora infestans	433	MVLLSLQCAVVGQAGSSFDVEIGDGAKVSALKREIKKENASTITCDAKNL
XP_002997658.1_Crinkler_(CRN)_family_protein_Phytophthora_infestans_T30-4	Phytophthora infestans	198	MVVVSLQCAIVGQAGSSFDVEIDDGAKVSKLKDAIKAKNATTITGDAKDL
XP_002997675.1_Crinkler_(CRN)_family_protein_Phytophthora_infestans_T30-4	Phytophthora infestans	433	MVLLSLQCAVVGQAGSSFDVEIGDGAKVSALKREIKKEKASTITCDAKNL
