# Supplementary material for: Identification of Phytophthora cinnamomi CRN effectors and their roles in manipulating cell death during Persea americana infection
Source: BMC Genomics. 2024 May 2;25:435. doi: 10.1186/s12864-024-10358-3 (PMC11064341; doi:10.1186/s12864-024-10358-3)
Supplement: Supplementary file 15 — Supplementary Material 15 [file 12864_2024_10358_MOESM15_ESM.xlsx]

## Sheet: Sheet1
Supplementary Table 14: Table of 12 functionally characterised Phytophthora spp crinkling and necrosis (CRN) sequences and a Pythium ultimum CRN outgroup used in a phylogenetic analysis, comparing the full-length Phytophthora cinnamomi CRN (PcinCRN) effector amino acid sequences to the full-length of other putative Phytophthora CRN amino acid sequences, to derive their potential function in cell …
Name	Species	Size	Start of sequence
PuCRN_K3WBE4	Pythium ultimum	120	MTKFFEMNKFSSVLSHPQIYKKVLERDAYVVIFAELMKDVKFCLEVGMPS
PiCRN8_Q2M405	Phytophthora infestans	599	MVTLFCAVVGVAGSTFPVDINENKSVGHLKKAIKEEKMYQFPADELQLFL
PsCRN63_G4YRT1	Phytophthora sojae	450	MVKLFCAIVGAAGSAFPVDIDAGQSAGDLKDAIKAKNPATITCDAKDLQL
PcCRN4_P0CV73	Phytophthora capsici	420	MVKLSLQCAVVDQAGSSFDVEIDDSAKVSKLKKVIKEENPATITCDAKDL
PiCRN2_Q8H6Z4	Phytophthora infestans	456	MVKLVCAIVGVAGSAFPVDTDASQLVGDLKKAIKAENAMTFTGDAKDLQL
PsCRN115_E9M7A1	Phytophthora sojae	449	MVKLFCAIVGVAGSAFPVDIDGGQSVGDLKKAIKAESEDITIPAKDLKLF
PsCRN108_A0A0M5K865	Phytophthora sojae	820	MVKLYCAVVGVAGSAFSVRVDESDTVDDLKDAIKAKKPNDFKDIDADKLE
PiCRN1_Q8H6Z6	Phytophthora infestans	431	MVTLYCVVVGVAGSAFPVDIDENKSVGHLKDAIKEKNASTITCDAKNLQL
PiCRN5_Q2M408	Phytophthora infestans	349	MVKLFCSIVGVAGSPFSVEVNEGKTVDDLKKAIKAENLDDPTLRNVAPKN
PiCRN16_Q2M3Z7	Phytophthora infestans	618	MVVVSLQCAIVGQAGSSFDVEIDDGAKVSKLKDAIKAKKPNDFKVVDADK
PiCRN15_Q2M3Z8	Phytophthora infestans	615	MVKLVCAIVGVAGSAFPVDIDASQLVGDLKKAIKAENAMTFTGDAKDLQL
PsCRN161_G4YUT3	Phytophthora sojae	443	MVKLSCVIVGVPGDPFQVEIDEICELVAGLKDAIKKEKPDSIKCDADKLQ
